# Supplementary material for: Atrial fibrillation and left atrial size and function: a Mendelian randomization study
Source: Sci Rep. 2021 Apr 19;11:8431. doi: 10.1038/s41598-021-87859-8 (PMC8055882; doi:10.1038/s41598-021-87859-8)
Supplement: Supplementary file 1 — Supplementary Information 1. [file 41598_2021_87859_MOESM1_ESM.xlsx]

## Sheet: 1
Online Table 1: Single genetic variant exposure, outcome and exposure-outcome associations between atrial fibrillation and LA size and function. Genetic variant-outcome estimates were obtained from individuals without prevalent atrial fibrillation in 4,274 individuals with cardiovascular magnetic resonance data, excluding those with prevalent atrial fibrillation. Single genetic variant MR estimat…
				Exposure (AF)												LA max																	LA max indexed
Uniqid	RSID	Nearest gene	Function	EA	NEA	EAF	beta	se	pvalue	Rsq	Ncases	Ncontrols	Samplesize	F-stat	F-stat filtered	EA	EAF	beta	se	pval	samplesize	Rsq	Steiger direction	Steiger pval	Steiger filtered	Ambiguous	Palindromic	Harmonized	Harmonization filtered	b (wald)	se (wald)	p (wald)	EA	EAF	beta	se	pval	samplesize	Rsq	Steiger direction	Steiger pval	Steiger filtered	Ambiguous	Palindromic	Harmonized	Harmonization filtered	b (wald)	se (wald)	p (wald)
4:111699685_a_t	rs67249485	PITX2,C4orf32	intergenic	T	A	0.37	0.476234	0.0130792	1e-200	0.0158154	32957	83546	116503	1872.12	0	T	0.20466	1.20536	0.540249	0.0257248	4274	0.00116334	TRUE	3.12401e-09	0	FALSE	TRUE	TRUE	0	2.53103	1.13442	0.025673	T	0.20466	0.659441	0.274983	0.0165223	4274	0.00134376	TRUE	8.35724e-09	0	FALSE	TRUE	TRUE	0	1.3847	0.577411	0.0164796
15:57924714_a_c	rs147301839	GCOM1	missense	C	A	0.34	0.470004	0.282902	0.02416	0.014844	32957	83546	116503	1755.4	0	C	0.0036427	3.33753	3.92434	0.395112	4274	0.000169203	TRUE	2.15087e-12	0	FALSE	FALSE	TRUE	0	7.10108	8.3496	0.395064	C	0.0036427	1.30041	1.98289	0.511979	4274	0.00010062	TRUE	5.37607e-13	0	FALSE	FALSE	TRUE	0	2.76681	4.21889	0.511944
1:51535039_a_g	rs146518726	C1orf185	intron	A	G	0.3	0.207014	0.0478483	3.788e-06	0.00272806	32957	83546	116503	318.691	0	A	0.020074	0.234208	1.50265	0.876148	4274	5.68393e-06	TRUE	0.00136211	0	FALSE	FALSE	TRUE	0	1.13136	7.2587	0.876141	A	0.020074	0.282236	0.783615	0.718737	4274	3.03509e-05	TRUE	0.00268239	0	FALSE	FALSE	TRUE	0	1.36336	3.78532	0.718719
16:2003016_a_g	rs140185678	RPS2	synonymous	A	G	0.4	0.19062	0.0497857	3.219e-05	0.00264376	32957	83546	116503	308.817	0	A	0.033684	0.166302	1.204	0.890148	4274	4.46381e-06	TRUE	0.00153688	0	FALSE	FALSE	TRUE	0	0.872427	6.31623	0.890142	A	0.033684	-0.00821515	0.611852	0.989288	4274	4.21797e-08	TRUE	0.00100167	0	FALSE	FALSE	TRUE	0	-0.0430969	3.20979	0.989287
1:170193825_c_g	rs72700114	METTL11B,LINC01142	intergenic	C	G	0.8	0.231112	0.0271761	4.57e-18	0.00259095	32957	83546	116503	302.633	0	C	0.926005	0.494016	0.807147	0.540536	4274	8.76403e-05	TRUE	0.00760508	0	FALSE	TRUE	TRUE	0	2.13756	3.49245	0.540503	C	0.926005	0.455476	0.39756	0.251992	4274	0.000307014	TRUE	0.0319333	0	FALSE	TRUE	TRUE	0	1.9708	1.72021	0.251928
16:73053022_a_t	rs2359171	ZFHX3	intron	A	T	0.23	0.215111	0.0143296	1.54e-51	0.00248477	32957	83546	116503	290.199	0	A	0.17127	0.414727	0.559865	0.458878	4274	0.000128371	TRUE	0.0133262	0	FALSE	TRUE	TRUE	0	1.92796	2.60267	0.458838	A	0.17127	0.257559	0.284153	0.364771	4274	0.00019219	TRUE	0.0207606	0	FALSE	TRUE	TRUE	0	1.19733	1.32096	0.36472
1:49309764_a_g	rs11590635	AGBL4	intronic	A	G	0.3	0.14842	0.0593033	0.003081	0.00140416	32957	83546	116503	163.815	0	A	0.020827	0.421231	1.36568	0.757762	4274	2.22587e-05	TRUE	0.0354211	0	FALSE	FALSE	TRUE	0	2.8381	9.20145	0.757747	A	0.020827	0.217828	0.703979	0.757014	4274	2.24008e-05	TRUE	0.0355054	0	FALSE	FALSE	TRUE	0	1.46765	4.74316	0.756999
10:105342672_a_g	rs11598047	NEURL	intron	G	A	0.16	0.182322	0.0165914	1.08e-28	0.00135615	32957	83546	116503	158.207	0	G	0.1537	0.203739	0.583226	0.726858	4274	2.85514e-05	TRUE	0.0431936	0	FALSE	FALSE	TRUE	0	1.11747	3.19889	0.726841	G	0.1537	0.146275	0.29365	0.618419	4274	5.80527e-05	TRUE	0.0606903	0	FALSE	FALSE	TRUE	0	0.802293	1.61061	0.618394
7:116191301_a_c	rs11773845	CAV1	intron	A	C	0.61	0.131028	0.0120858	5.47e-28	0.00123996	32957	83546	116503	144.635	0	A	0.5863	0.424334	0.431903	0.325921	4274	0.000225793	TRUE	0.194777	0	FALSE	FALSE	TRUE	0	3.23849	3.29626	0.325866	A	0.5863	0.0441008	0.220282	0.841332	4274	9.37773e-06	TRUE	0.0389621	0	FALSE	FALSE	TRUE	0	0.336575	1.68118	0.841323
12:114793240_c_t	rs883079	TBX5	3' UTR	T	C	0.63	0.131028	0.0136126	1.56e-22	0.00121497	32957	83546	116503	141.718	0	T	0.72501	0.0142384	0.452662	0.974908	4274	2.31495e-07	TRUE	0.0272896	0	FALSE	FALSE	TRUE	0	0.108667	3.45469	0.974907	T	0.72501	0.0657039	0.23079	0.775894	4274	1.8963e-05	TRUE	0.0501456	0	FALSE	FALSE	TRUE	0	0.501448	1.76137	0.77588
1:203026214_g_t	rs10753933	PPFIA4	intron	T	G	0.53	0.113329	0.0120321	1.14e-21	0.000971522	32957	83546	116503	113.293	0	T	0.45503	0.420413	0.42131	0.318399	4274	0.000232923	TRUE	0.306961	0	FALSE	FALSE	TRUE	0	3.70968	3.7176	0.318342	T	0.45503	0.197482	0.213655	0.355381	4274	0.000199851	TRUE	0.274024	0	FALSE	FALSE	TRUE	0	1.74256	1.88527	0.355329
1:154862952_c_t	rs11264280	KCNN3,PMVK	intergenic	T	C	0.29	0.122218	0.0146719	2.02e-17	0.000933984	32957	83546	116503	108.912	0	T	0.31694	0.433509	0.454193	0.339904	4274	0.000213103	TRUE	0.305284	0	FALSE	FALSE	TRUE	0	3.54703	3.71626	0.33985	T	0.31694	0.238068	0.230468	0.301674	4274	0.000249595	TRUE	0.343083	0	FALSE	FALSE	TRUE	0	1.9479	1.88572	0.301616
7:128417044_g_t	rs55985730	OPN1SW	upstream gene	G	T	0.6	0.10436	0.0373398	0.001298	0.000793883	32957	83546	116503	92.5616	0	G	0.053655	-0.748517	0.917638	0.414717	4274	0.000155654	TRUE	0.313378	0	FALSE	FALSE	TRUE	0	-7.17245	8.793	0.414672	G	0.053655	-0.333191	0.473967	0.482105	4274	0.000115613	TRUE	0.263217	0	FALSE	FALSE	TRUE	0	-3.19271	4.54166	0.482066
5:137419989_c_t	rs2040862	WNT8A,NME5	intergenic	T	C	0.18	0.131028	0.0204776	3.92e-11	0.000769667	32957	83546	116503	89.736	0	T	0.17337	-0.515993	0.560137	0.357002	4274	0.000198509	TRUE	0.380608	0	FALSE	FALSE	TRUE	0	-3.93803	4.27493	0.35695	T	0.17337	-0.235767	0.287099	0.411575	4274	0.000157761	TRUE	0.329592	0	FALSE	FALSE	TRUE	0	-1.79936	2.19112	0.411529
6:18210109_a_g	rs34969716	KDM1B	intron	A	G	0.31	0.10436	0.0159553	1.53e-11	0.000707608	32957	83546	116503	82.4954	0	A	0.31033	-0.576917	0.468936	0.218664	4274	0.000354008	TRUE	0.61707	0	FALSE	FALSE	TRUE	0	-5.52815	4.49344	0.218596	A	0.31033	-0.261859	0.237529	0.270336	4274	0.000284279	TRUE	0.531642	0	FALSE	FALSE	TRUE	0	-2.50919	2.27605	0.270274
9:97713459_a_c	rs10821415	C9orf3	intron	A	C	0.39	0.0953102	0.0141711	4.37e-12	0.000656463	32957	83546	116503	76.5288	0	A	0.41457	0.664212	0.427999	0.12076	4274	0.000563183	TRUE	0.903382	0	FALSE	FALSE	TRUE	0	6.96895	4.49059	0.120686	A	0.41457	0.399422	0.216577	0.0652157	4274	0.000795171	FALSE	0.868515	0	FALSE	FALSE	TRUE	0	4.19076	2.27234	0.0651464
4:148937537_c_g	rs10213171	ARHGAP10	intron	G	C	0.8	0.113329	0.0323516	0.000115	0.000624238	32957	83546	116503	72.7698	0	G	0.940287	0.614314	0.884458	0.487366	4274	0.000112861	TRUE	0.356472	0	FALSE	TRUE	TRUE	0	5.42064	7.80436	0.487328	G	0.940287	0.514552	0.44534	0.247986	4274	0.000312252	TRUE	0.638579	0	FALSE	TRUE	TRUE	0	4.54035	3.92963	0.247921
2:26165528_c_t	rs7578393	KIF3C	intron	T	C	0.66	0.0953102	0.0203336	6.92e-07	0.000619233	32957	83546	116503	72.186	0	T	0.80424	1.02335	0.559934	0.0676762	4274	0.000780906	FALSE	0.844165	0	FALSE	FALSE	TRUE	0	10.737	5.87486	0.0676064	T	0.80424	0.535304	0.288329	0.0634409	4274	0.000805822	FALSE	0.821994	0	FALSE	FALSE	TRUE	0	5.61644	3.02517	0.063372
10:75414344_c_g	rs60212594	SYNPO2L	intron	G	C	0.85	0.122218	0.018816	2.07e-11	0.00057856	32957	83546	116503	67.4419	0	G	0.85486	-1.12394	0.625705	0.0725212	4274	0.00075437	FALSE	0.826507	0	FALSE	TRUE	TRUE	0	-9.19622	5.1196	0.0724505	G	0.85486	-0.506298	0.310584	0.103144	4274	0.00062137	FALSE	0.955235	0	FALSE	TRUE	TRUE	0	-4.14259	2.54124	0.10307
2:65284231_a_t	rs2540949	CEP68	intron	A	T	0.63	0.0861777	0.014548	7.87e-10	0.000525927	32957	83546	116503	61.3032	0	A	0.62238	0.438413	0.436549	0.315305	4274	0.00023592	TRUE	0.626759	0	FALSE	TRUE	TRUE	0	5.08731	5.06568	0.315248	A	0.62238	0.161266	0.22349	0.470592	4274	0.00012181	TRUE	0.444975	0	FALSE	TRUE	TRUE	0	1.87132	2.59336	0.470552
15:73677264_c_t	rs74022964	HCN4,REC114	intergenic	T	C	0.16	0.113329	0.0208366	1.34e-08	0.000524411	32957	83546	116503	61.1265	0	T	0.15598	-0.314692	0.589299	0.593362	4274	6.67171e-05	TRUE	0.344228	0	FALSE	FALSE	TRUE	0	-2.77681	5.19991	0.593334	T	0.15598	-0.0779205	0.297863	0.793644	4274	1.60114e-05	TRUE	0.225016	0	FALSE	FALSE	TRUE	0	-0.687562	2.62831	0.793631
2:179411665_a_g	rs2288327	TTN	intron	G	A	0.34	0.0861777	0.0193715	2.16e-06	0.000506307	32957	83546	116503	59.0152	0	G	0.16603	-0.158227	0.558571	0.776982	4274	1.87743e-05	TRUE	0.243448	0	FALSE	FALSE	TRUE	0	-1.83606	6.48161	0.776969	G	0.16603	-0.251731	0.283793	0.375117	4274	0.000184058	TRUE	0.566193	0	FALSE	FALSE	TRUE	0	-2.92107	3.29312	0.375067
10:77936576_a_g	rs10458660	C10orf11	intron	G	A	0.32	0.0861777	0.0187765	1.11e-06	0.000490972	32957	83546	116503	57.2268	0	G	0.1723	0.0516948	0.563717	0.926938	4274	1.9676e-06	TRUE	0.182715	0	FALSE	FALSE	TRUE	0	0.599863	6.54134	0.926934	G	0.1723	0.0655877	0.285401	0.818251	4274	1.23565e-05	TRUE	0.231365	0	FALSE	FALSE	TRUE	0	0.761076	3.31178	0.81824
6:122403559_a_g	rs13195459	GJA1,HSF2	intergenic	G	A	0.68	0.0861777	0.0151241	3.03e-09	0.000490971	32957	83546	116503	57.2267	0	G	0.65313	-0.569073	0.442207	0.198202	4274	0.00038733	TRUE	0.873614	0	FALSE	FALSE	TRUE	0	-6.60349	5.13134	0.198132	G	0.65313	-0.235086	0.22421	0.294463	4274	0.000257158	TRUE	0.694261	0	FALSE	FALSE	TRUE	0	-2.72793	2.60171	0.294403
14:32990437_c_t	rs11156751	AKAP6	intron	C	T	0.31	0.0861777	0.0165911	5.14e-08	0.000482628	32957	83546	116503	56.2538	0	C	0.27244	0.292592	0.481592	0.543517	4274	8.63564e-05	TRUE	0.415736	0	FALSE	FALSE	TRUE	0	3.39522	5.58836	0.543485	C	0.27244	0.187278	0.246667	0.447754	4274	0.000134853	TRUE	0.506098	0	FALSE	FALSE	TRUE	0	2.17316	2.86231	0.447712
8:124551975_a_g	rs62521286	FBXO32	intron	G	A	0.7	0.0861777	0.0324238	0.001966	0.000473833	32957	83546	116503	55.2281	0	G	0.06556	0.0224629	0.888873	0.97984	4274	1.49424e-07	TRUE	0.169874	0	FALSE	FALSE	TRUE	0	0.260658	10.3144	0.979839	G	0.06556	0.0201041	0.447544	0.964172	4274	4.7213e-07	TRUE	0.175954	0	FALSE	FALSE	TRUE	0	0.233286	5.19327	0.96417
21:36119111_g_t	rs2834618	LOC100506385	intron	T	G	0.9	0.131028	0.0258588	1.01e-07	0.000469451	32957	83546	116503	54.7173	0	T	0.900907	-0.598681	0.75297	0.426603	4274	0.00014789	TRUE	0.541643	0	FALSE	FALSE	TRUE	0	-4.5691	5.74662	0.426559	T	0.900907	-0.32222	0.3805	0.397135	4274	0.00016776	TRUE	0.575797	0	FALSE	FALSE	TRUE	0	-2.45916	2.90395	0.397088
12:24779491_g_t	rs4963776	LINC00477,BCAT1	intergenic	G	T	0.84	0.10436	0.0190922	1.15e-08	0.00044473	32957	83546	116503	51.8345	0	G	0.82141	-0.0643155	0.528909	0.903221	4274	3.45966e-06	TRUE	0.217045	0	FALSE	FALSE	TRUE	0	-0.616285	5.06812	0.903216	G	0.82141	-0.0623957	0.269807	0.817124	4274	1.2513e-05	TRUE	0.259844	0	FALSE	FALSE	TRUE	0	-0.597889	2.58535	0.817112
3:12841804_a_g	rs7650482	CAND2	intron	G	A	0.56	0.076961	0.0159467	3.48e-07	0.000443416	32957	83546	116503	51.6813	0	G	0.64857	-0.591932	0.453852	0.192223	4274	0.000397838	TRUE	0.943097	0	FALSE	FALSE	TRUE	0	-7.69131	5.89717	0.192153	G	0.64857	-0.2216	0.229017	0.333291	4274	0.000219016	TRUE	0.68781	0	FALSE	FALSE	TRUE	0	-2.87938	2.97575	0.333236
2:175555714_c_t	rs56181519	WIPF1,CHRNA1	intergenic	C	T	0.74	0.0861777	0.0222983	2.78e-05	0.000434138	32957	83546	116503	50.5995	0	C	0.74484	-0.0227109	0.499537	0.96374	4274	4.83613e-07	TRUE	0.196027	0	FALSE	FALSE	TRUE	0	-0.263536	5.79659	0.963738	C	0.74484	-0.0529897	0.251198	0.832938	4274	1.04115e-05	TRUE	0.258274	0	FALSE	FALSE	TRUE	0	-0.614889	2.91488	0.832928
15:80676925_a_g	rs12908004	LINC00927,ARNT2	intron	G	A	0.15	0.10436	0.0224004	7.95e-07	0.000421907	32957	83546	116503	49.1733	0	G	0.1619	-0.844573	0.587159	0.150392	4274	0.000483858	FALSE	0.925487	0	FALSE	FALSE	TRUE	0	-8.09288	5.62628	0.150319	G	0.1619	-0.297677	0.300719	0.322288	4274	0.00022921	TRUE	0.728768	0	FALSE	FALSE	TRUE	0	-2.8524	2.88155	0.322232
13:23368943_c_t	rs9506925	LINC00540,BASP1P1	intergenic	T	C	0.28	0.076961	0.0254352	0.00062	0.000362824	32957	83546	116503	42.2847	0	T	0.27026	-0.47054	0.491438	0.338382	4274	0.000214451	TRUE	0.77737	0	FALSE	FALSE	TRUE	0	-6.114	6.38554	0.338328	T	0.27026	-0.28315	0.244911	0.24769	4274	0.000312642	TRUE	0.930096	0	FALSE	FALSE	TRUE	0	-3.67914	3.18227	0.247625
11:128764570_a_g	rs76097649	KCNJ5	upstream gene	A	G	0.8	0.0861777	0.026428	0.0002777	0.000361056	32957	83546	116503	42.0786	0	A	0.088479	-0.423145	0.782332	0.588621	4274	6.84436e-05	TRUE	0.490975	0	FALSE	FALSE	TRUE	0	-4.91015	9.07812	0.588592	A	0.088479	-0.256609	0.396311	0.517347	4274	9.8083e-05	TRUE	0.559163	0	FALSE	FALSE	TRUE	0	-2.97767	4.59877	0.517313
10:65321147_a_c	rs12245149	REEP3	intron	C	A	0.56	0.0676586	0.0144335	6.91e-07	0.000342736	32957	83546	116503	39.9428	0	C	0.51507	0.0408152	0.425839	0.923647	4274	2.1494e-06	TRUE	0.273809	0	FALSE	FALSE	TRUE	0	0.603251	6.29393	0.923642	C	0.51507	0.0416459	0.218871	0.849102	4274	8.4709e-06	TRUE	0.316526	0	FALSE	FALSE	TRUE	0	0.61553	3.23493	0.849093
14:64679960_a_g	rs2738413	SYNE2	intron	A	G	0.44	0.0676586	0.0116226	1.46e-09	0.000342736	32957	83546	116503	39.9428	0	A	0.4812	0.409261	0.430566	0.341903	4274	0.000211346	TRUE	0.798539	0	FALSE	FALSE	TRUE	0	6.04891	6.3638	0.341849	A	0.4812	0.112671	0.217761	0.604899	4274	6.26328e-05	TRUE	0.496223	0	FALSE	FALSE	TRUE	0	1.66528	3.21852	0.604873
5:113737062_g_t	rs337705	KCNN2	intron	G	T	0.36	0.0676586	0.0192361	0.000109	0.000320488	32957	83546	116503	37.3491	0	G	0.39581	-0.0156931	0.43906	0.971489	4274	2.98908e-07	TRUE	0.26523	0	FALSE	FALSE	TRUE	0	-0.231946	6.48934	0.971488	G	0.39581	-0.0174505	0.224539	0.938057	4274	1.41318e-06	TRUE	0.283314	0	FALSE	FALSE	TRUE	0	-0.25792	3.3187	0.938053
8:21821778_g_t	rs7834729	XPO7	intron	G	T	0.87	0.0953102	0.0273481	0.000123	0.000312196	32957	83546	116503	36.3825	0	G	0.87803	0.191429	0.653771	0.769683	4274	2.00596e-05	TRUE	0.397129	0	FALSE	FALSE	TRUE	0	2.00849	6.8594	0.769669	G	0.87803	0.164114	0.329514	0.618475	4274	5.80342e-05	TRUE	0.518762	0	FALSE	FALSE	TRUE	0	1.72189	3.45728	0.61845
6:149399100_g_t	rs117984853	UST	downstream gene	T	G	0.9	0.10436	0.0258403	1.344e-05	0.000297854	32957	83546	116503	34.7106	0	T	0.086683	-0.257489	0.75788	0.734062	4274	2.70067e-05	TRUE	0.438749	0	FALSE	FALSE	TRUE	0	-2.46732	7.26217	0.734045	T	0.086683	-0.307188	0.385214	0.425235	4274	0.000148766	TRUE	0.745218	0	FALSE	FALSE	TRUE	0	-2.94354	3.6912	0.425191
7:74134911_c_t	rs35005436	GTF2I	intron	C	T	0.15	0.0861777	0.0197705	3.268e-06	0.000287737	32957	83546	116503	33.5313	0	C	0.15538	0.285045	0.593986	0.631333	4274	5.38787e-05	TRUE	0.536746	0	FALSE	FALSE	TRUE	0	3.30765	6.89258	0.631309	C	0.15538	0.0696231	0.302661	0.818074	4274	1.2381e-05	TRUE	0.388114	0	FALSE	FALSE	TRUE	0	0.807902	3.51206	0.818063
17:12618680_c_g	rs72811294	MYOCD	intron	G	C	0.89	0.0953102	0.0312163	0.000566	0.00027025	32957	83546	116503	31.4929	0	G	0.88542	0.298635	0.659411	0.650657	4274	4.7986e-05	TRUE	0.541438	0	FALSE	TRUE	TRUE	0	3.1333	6.91857	0.650634	G	0.88542	0.0415363	0.337448	0.902042	4274	3.54491e-06	TRUE	0.350082	0	FALSE	TRUE	TRUE	0	0.435801	3.54052	0.902036
7:28415827_a_g	rs6462079	CREB5	intron	A	G	0.75	0.0676586	0.0153516	2.617e-06	0.000260829	32957	83546	116503	30.3948	0	A	0.74139	0.541599	0.477695	0.256952	4274	0.00030067	FALSE	0.939117	0	FALSE	FALSE	TRUE	0	8.00488	7.06037	0.256888	A	0.74139	0.306184	0.242189	0.206216	4274	0.000373815	FALSE	0.838008	0	FALSE	FALSE	TRUE	0	4.52542	3.57958	0.206147
2:70106832_c_t	rs6747542	SNRNP27	upstream gene	T	C	0.49	0.0582689	0.0189238	0.000519	0.00025784	32957	83546	116503	30.0463	0	T	0.53676	-0.399613	0.423583	0.345523	4274	0.000208199	TRUE	0.916742	0	FALSE	FALSE	TRUE	0	-6.85809	7.26945	0.34547	T	0.53676	-0.18546	0.213771	0.385681	4274	0.000176074	TRUE	0.857939	0	FALSE	FALSE	TRUE	0	-3.18283	3.66869	0.385632
4:103890980_c_t	rs10006327	SLC9B1	intron	C	T	0.49	0.0582689	0.0188376	0.000495	0.00025784	32957	83546	116503	30.0463	0	C	0.49622	0.00747648	0.425749	0.98599	4274	7.21526e-08	TRUE	0.310811	0	FALSE	FALSE	TRUE	0	0.12831	7.30663	0.985989	C	0.49622	0.0650242	0.215436	0.7628	4274	2.13141e-05	TRUE	0.462689	0	FALSE	FALSE	TRUE	0	1.11593	3.69728	0.762785
2:201180023_c_t	rs3820888	SPATS2L	intron	C	T	0.47	0.0582689	0.017372	0.000199	0.000257014	32957	83546	116503	29.9501	0	C	0.39145	-0.515418	0.437389	0.238704	4274	0.000324794	FALSE	0.898312	0	FALSE	FALSE	TRUE	0	-8.84551	7.50638	0.238638	C	0.39145	-0.227606	0.220419	0.301847	4274	0.000249417	TRUE	0.987772	0	FALSE	FALSE	TRUE	0	-3.90612	3.78278	0.301788
6:16415751_a_g	rs73366713	ATXN1	intron	G	A	0.87	0.0861777	0.0206782	7.697e-06	0.000255249	32957	83546	116503	29.7443	0	G	0.85811	2.04514	0.618765	0.000956935	4274	0.00254948	FALSE	0.0265455	1	FALSE	FALSE	TRUE	0	23.7317	7.18011	0.000949101	G	0.85811	0.956517	0.315064	0.00241226	4274	0.00215189	FALSE	0.0506896	0	FALSE	FALSE	TRUE	0	11.0994	3.65598	0.00239779
10:69664881_c_t	rs7096385	SIRT1	intronic	T	C	0.23	0.0676586	0.0186255	7.015e-05	0.000246365	32957	83546	116503	28.7089	0	T	0.069741	-0.0202863	0.780765	0.979272	4274	1.57953e-07	TRUE	0.326074	0	FALSE	FALSE	TRUE	0	-0.299833	11.5398	0.979271	T	0.069741	0.0664104	0.404107	0.869472	4274	6.31891e-06	TRUE	0.397434	0	FALSE	FALSE	TRUE	0	0.981551	5.97274	0.869465
5:172670745_g_t	rs6891790	NKX2-5	upstream gene	G	T	0.61	0.0582689	0.0132482	2.728e-06	0.000245461	32957	83546	116503	28.6035	0	G	0.70426	-0.626395	0.464371	0.177437	4274	0.000425548	FALSE	0.750049	0	FALSE	FALSE	TRUE	0	-10.7501	7.96944	0.177365	G	0.70426	-0.283098	0.23447	0.227347	4274	0.00034097	FALSE	0.857421	0	FALSE	FALSE	TRUE	0	-4.85848	4.02393	0.22728
3:38771925_c_g	rs6790396	SCN10A	intron	G	C	0.64	0.0582689	0.0193461	0.000649	0.000237725	32957	83546	116503	27.7018	0	G	0.59374	-0.762696	0.431728	0.0773645	4274	0.000729678	FALSE	0.456549	0	FALSE	TRUE	TRUE	0	-13.0892	7.40923	0.077293	G	0.59374	-0.298126	0.216396	0.168372	4274	0.000443889	FALSE	0.716754	0	FALSE	TRUE	TRUE	0	-5.11639	3.71375	0.1683
11:20011445_c_t	rs10741807	NAV2	intron	T	C	0.35	0.0582689	0.0127381	1.194e-06	0.000234733	32957	83546	116503	27.3531	0	T	0.23351	-0.0907868	0.505945	0.857601	4274	7.53356e-06	TRUE	0.419489	0	FALSE	FALSE	TRUE	0	-1.55807	8.68294	0.857592	T	0.23351	-0.203787	0.257474	0.428705	4274	0.000146551	TRUE	0.836469	0	FALSE	FALSE	TRUE	0	-3.49736	4.41873	0.428661
8:17913970_a_g	rs7508	ASAH1	3' UTR	A	G	0.67	0.0582689	0.0129696	1.758e-06	0.000228131	32957	83546	116503	26.5836	0	A	0.72361	-0.519447	0.474399	0.273596	4274	0.00028044	FALSE	0.916025	0	FALSE	FALSE	TRUE	0	-8.91465	8.14154	0.273535	A	0.72361	-0.237168	0.238705	0.320493	4274	0.000230916	FALSE	0.995292	0	FALSE	FALSE	TRUE	0	-4.07023	4.09661	0.320436
12:57105938_a_c	rs2860482	NACA	downstream gene	A	C	0.3	0.0582689	0.0133573	3.217e-06	0.000216681	32957	83546	116503	25.249	0	A	0.27338	-0.724484	0.462412	0.117247	4274	0.000574005	FALSE	0.553043	0	FALSE	FALSE	TRUE	0	-12.4335	7.93582	0.117173	A	0.27338	-0.234232	0.236625	0.322285	4274	0.000229213	FALSE	0.978504	0	FALSE	FALSE	TRUE	0	-4.01985	4.06091	0.322229
12:133150210_c_t	rs6560886	FBRSL1	intronic	C	T	0.81	0.0676586	0.0210492	0.0003269	0.000214099	32957	83546	116503	24.9481	0	C	0.81112	0.661599	0.555947	0.234097	4274	0.000331241	FALSE	0.81881	0	FALSE	FALSE	TRUE	0	9.77848	8.21693	0.234031	C	0.81112	0.18132	0.282724	0.521342	4274	9.6225e-05	TRUE	0.756865	0	FALSE	FALSE	TRUE	0	2.67992	4.17868	0.521308
11:121661507_a_t	rs4935786	SORL1,MIR100HG	intergenic	T	A	0.29	0.0582689	0.0155429	4.44e-05	0.000212451	32957	83546	116503	24.756	0	T	0.27745	0.476186	0.497824	0.338856	4274	0.00021403	FALSE	0.997231	0	FALSE	TRUE	TRUE	0	8.17222	8.54356	0.338802	T	0.27745	0.215231	0.249864	0.389072	4274	0.000173576	TRUE	0.928339	0	FALSE	TRUE	TRUE	0	3.69375	4.28812	0.389023
17:7452977_c_t	rs9899183	POLR2A,TNFSF12	intergenic	T	C	0.74	0.0582689	0.0165665	0.000109	0.000198525	32957	83546	116503	23.1329	0	T	0.73554	-0.344518	0.474459	0.467799	4274	0.00012335	TRUE	0.848105	0	FALSE	FALSE	TRUE	0	-5.91256	8.14257	0.46776	T	0.73554	-0.27106	0.238706	0.256214	4274	0.000301604	FALSE	0.833367	0	FALSE	FALSE	TRUE	0	-4.65187	4.09663	0.25615
14:35173775_c_t	rs73241997	SNX6,CFL2	intergenic	T	C	0.17	0.0676586	0.016176	7.203e-06	0.000196296	32957	83546	116503	22.8732	0	T	0.15594	0.174176	0.600952	0.771957	4274	1.96542e-05	TRUE	0.538692	0	FALSE	FALSE	TRUE	0	2.57434	8.88212	0.771943	T	0.15594	0.13377	0.301692	0.657498	4274	4.5998e-05	TRUE	0.642633	0	FALSE	FALSE	TRUE	0	1.97714	4.45903	0.657476
12:123327900_a_c	rs10773657	HIP1R	intronic	C	A	0.16	0.0676586	0.0175566	2.908e-05	0.000186976	32957	83546	116503	21.787	0	C	0.11475	-0.219535	0.663337	0.740695	4274	2.56267e-05	TRUE	0.580396	0	FALSE	FALSE	TRUE	0	-3.24474	9.80417	0.740678	C	0.11475	-0.0812838	0.340197	0.81117	4274	1.3357e-05	TRUE	0.520123	0	FALSE	FALSE	TRUE	0	-1.20138	5.02813	0.811158
1:116297758_a_c	rs4073778	CASQ2	intron	A	C	0.5	0.0487902	0.0114693	5.25e-06	0.000180862	32957	83546	116503	21.0744	0	A	0.55678	-0.293746	0.426672	0.491202	4274	0.000110885	TRUE	0.85139	0	FALSE	FALSE	TRUE	0	-6.02059	8.74505	0.491165	A	0.55678	-0.140654	0.2201	0.522827	4274	9.55409e-05	TRUE	0.813546	0	FALSE	FALSE	TRUE	0	-2.88284	4.51116	0.522793
22:26164079_c_t	rs133902	MYO18B	splice region	T	C	0.52	0.0487902	0.0134962	7.506e-05	0.000180573	32957	83546	116503	21.0407	0	T	0.44708	0.187836	0.426515	0.659672	4274	4.53767e-05	TRUE	0.667054	0	FALSE	FALSE	TRUE	0	3.84987	8.74183	0.65965	T	0.44708	-0.0332865	0.218624	0.878993	4274	5.42383e-06	TRUE	0.475788	0	FALSE	FALSE	TRUE	0	-0.682238	4.48089	0.878986
15:99268850_c_g	rs4965430	IGF1R	intron	C	G	0.43	0.0487902	0.0130119	4.427e-05	0.000177318	32957	83546	116503	20.6614	0	C	0.38271	0.60353	0.44164	0.171833	4274	0.000436754	FALSE	0.626366	0	TRUE	TRUE	FALSE	1	NA	NA	NA	C	0.38271	0.216997	0.224374	0.333537	4274	0.000218793	FALSE	0.924528	0	TRUE	TRUE	FALSE	1	NA	NA	NA
7:150661409_a_g	rs7789146	KCNH2	intron	G	A	0.78	0.0582689	0.014673	1.788e-05	0.000177066	32957	83546	116503	20.6321	0	G	0.82001	0.36026	0.556365	0.517328	4274	9.80921e-05	TRUE	0.827099	0	FALSE	FALSE	TRUE	0	6.18271	9.54823	0.517293	G	0.82001	0.321088	0.281769	0.25454	4274	0.000303736	FALSE	0.791316	0	FALSE	FALSE	TRUE	0	5.51046	4.83567	0.254476
5:168386089_a_g	rs12188351	SLIT3	intronic	A	G	0.6	0.0487902	0.0310446	0.02901	0.000173629	32957	83546	116503	20.2315	0	A	0.05002	-1.75775	0.938	0.0610079	4274	0.00082095	FALSE	0.320334	0	FALSE	FALSE	TRUE	0	-36.0267	19.2252	0.0609396	A	0.05002	-0.874644	0.480145	0.0685821	4274	0.000775792	FALSE	0.34597	0	FALSE	FALSE	TRUE	0	-17.9266	9.84103	0.0685122
18:46474192_c_t	rs9953366	SMAD7	intron	C	T	0.61	0.0487902	0.0124627	2.261e-05	0.00017211	32957	83546	116503	20.0544	0	C	0.68008	-0.361816	0.475758	0.446995	4274	0.000135304	TRUE	0.923947	0	FALSE	FALSE	TRUE	0	-7.41576	9.7511	0.446953	C	0.68008	-0.207447	0.240951	0.389313	4274	0.000173399	FALSE	0.997487	0	FALSE	FALSE	TRUE	0	-4.25182	4.93851	0.389265
2:61470126_c_t	rs11125871	XPO1	upstream gene	C	T	0.62	0.0487902	0.012679	2.976e-05	0.000170446	32957	83546	116503	19.8605	0	C	0.5949	0.440419	0.434802	0.311157	4274	0.000239999	FALSE	0.875705	0	FALSE	FALSE	TRUE	0	9.02679	8.91167	0.311099	C	0.5949	0.1662	0.222826	0.455785	4274	0.000130149	TRUE	0.915783	0	FALSE	FALSE	TRUE	0	3.40643	4.56703	0.455744
14:77426525_c_t	rs10873298	LRRC74,IRF2BPL	intergenic	C	T	0.38	0.0487902	0.012335	1.91e-05	0.000170446	32957	83546	116503	19.8605	0	C	0.3856	0.0615514	0.434978	0.887478	4274	4.68495e-06	TRUE	0.484484	0	FALSE	FALSE	TRUE	0	1.26155	8.91529	0.887471	C	0.3856	-0.0149089	0.221462	0.94633	4274	1.06037e-06	TRUE	0.440148	0	FALSE	FALSE	TRUE	0	-0.305573	4.53908	0.946327
12:32978437_c_t	rs12809354	PKP2	intron	C	T	0.14	0.0676586	0.0173103	2.321e-05	0.000167503	32957	83546	116503	19.5175	0	C	0.1431	-0.0082099	0.631588	0.989629	4274	3.95343e-08	TRUE	0.413352	0	FALSE	FALSE	TRUE	0	-0.121343	9.33492	0.989629	C	0.1431	-0.00748421	0.31589	0.981099	4274	1.31336e-07	TRUE	0.419373	0	FALSE	FALSE	TRUE	0	-0.110617	4.66888	0.981098
12:70013415_a_g	rs71454237	BEST3	upstream gene	G	A	0.8	0.0582689	0.0154154	3.922e-05	0.000165099	32957	83546	116503	19.2373	0	G	0.79109	-0.265331	0.525212	0.613452	4274	5.971e-05	TRUE	0.742313	0	FALSE	FALSE	TRUE	0	-4.55356	9.01359	0.613426	G	0.79109	-0.0481362	0.268601	0.857781	4274	7.51435e-06	TRUE	0.516444	0	FALSE	FALSE	TRUE	0	-0.826105	4.60968	0.857772
14:23864804_c_t	rs422068	MYH7	intron	C	T	0.33	0.0487902	0.0137475	9.667e-05	0.000159958	32957	83546	116503	18.6382	0	C	0.36312	-0.233508	0.447217	0.601603	4274	6.37829e-05	TRUE	0.76478	0	FALSE	FALSE	TRUE	0	-4.78596	9.16613	0.601576	C	0.36312	-0.12969	0.227153	0.568071	4274	7.62628e-05	TRUE	0.801586	0	FALSE	FALSE	TRUE	0	-2.65813	4.65571	0.568041
6:36647289_a_g	rs3176326	CDKN1A	intron	G	A	0.81	0.0582689	0.0180733	0.000316	0.000158805	32957	83546	116503	18.5039	0	G	0.79904	-0.0842464	0.545548	0.877282	4274	5.57956e-06	TRUE	0.510991	0	FALSE	FALSE	TRUE	0	-1.44582	9.36259	0.877274	G	0.79904	0.113128	0.279857	0.686061	4274	3.82308e-05	TRUE	0.680316	0	FALSE	FALSE	TRUE	0	1.94147	4.80286	0.686041
14:73249419_c_t	rs74884082	DPF3	intronic	C	T	0.77	0.0487902	0.0151282	0.0003148	0.00012813	32957	83546	116503	14.9291	0	C	0.75121	0.374394	0.502876	0.456611	4274	0.000129672	FALSE	0.99652	0	FALSE	FALSE	TRUE	0	7.67356	10.3069	0.45657	C	0.75121	0.0683431	0.254112	0.787982	4274	1.69238e-05	TRUE	0.643699	0	FALSE	FALSE	TRUE	0	1.40076	5.20825	0.787969
5:142818123_a_g	rs6580277	ARHGAP26,NR3C1	intergenic	G	A	0.23	0.0487902	0.016737	0.0008889	0.000128129	32957	83546	116503	14.9291	0	G	0.23714	-0.433277	0.513265	0.398628	4274	0.000166702	FALSE	0.918603	0	FALSE	FALSE	TRUE	0	-8.88043	10.5199	0.398581	G	0.23714	-0.157219	0.261449	0.547647	4274	8.45991e-05	TRUE	0.891666	0	FALSE	FALSE	TRUE	0	-3.22235	5.35863	0.547615
2:127433465_c_t	rs28387148	GYPC	intronic	T	C	0.1	0.0676586	0.0258662	0.002226	0.000125216	32957	83546	116503	14.5896	0	T	0.095271	0.339687	0.709013	0.631893	4274	5.37022e-05	TRUE	0.804213	0	FALSE	FALSE	TRUE	0	5.0206	10.4793	0.631868	T	0.095271	0.260975	0.358177	0.466275	4274	0.000124197	TRUE	0.997665	0	FALSE	FALSE	TRUE	0	3.85723	5.29388	0.466235
2:86594487_a_g	rs72926475	REEP1,KDM3A	intergenic	G	A	0.87	0.0582689	0.0228771	0.002716	0.00011671	32957	83546	116503	13.5984	0	G	0.8754	0.0272159	0.636409	0.965891	4274	4.27897e-07	TRUE	0.514746	0	FALSE	FALSE	TRUE	0	0.467075	10.9219	0.965889	G	0.8754	0.103194	0.316739	0.744591	4274	2.48347e-05	TRUE	0.708718	0	FALSE	FALSE	TRUE	0	1.77099	5.43581	0.744575
1:10790797_a_c	rs284277	CASZ1	intron	C	A	0.47	0.0392207	0.0153665	0.002675	0.00011646	32957	83546	116503	13.5693	0	C	0.3678	0.928492	0.440343	0.0350402	4274	0.00103917	FALSE	0.168466	0	FALSE	FALSE	TRUE	0	23.6735	11.2273	0.0349821	C	0.3678	0.497378	0.223895	0.0263705	4274	0.00115332	FALSE	0.136763	0	FALSE	FALSE	TRUE	0	12.6815	5.70858	0.0263183
6:118559658_a_t	rs3951016	SLC35F1	intron	A	T	0.54	0.0392207	0.014592	0.001798	0.000116132	32957	83546	116503	13.5311	0	A	0.52794	1.41504	0.432631	0.00108105	4274	0.00249678	FALSE	0.011795	1	TRUE	TRUE	FALSE	1	NA	NA	NA	A	0.52794	0.687907	0.220171	0.00179354	4274	0.00227883	FALSE	0.0175636	1	TRUE	TRUE	FALSE	1	NA	NA	NA
3:179172979_g_t	rs7612445	GNB4	upstream gene	T	G	0.2	0.0487902	0.0155097	0.0004141	0.000115759	32957	83546	116503	13.4876	0	T	0.19361	-0.459456	0.552534	0.405712	4274	0.000161758	FALSE	0.899908	0	FALSE	FALSE	TRUE	0	-9.41699	11.3247	0.405666	T	0.19361	-0.297552	0.277244	0.283219	4274	0.000269433	FALSE	0.716558	0	FALSE	FALSE	TRUE	0	-6.09861	5.68237	0.283159
12:76237987_c_t	rs12426679	KRR1,PHLDA1	intergenic	C	T	0.56	0.0392207	0.0143353	0.001555	0.000115198	32957	83546	116503	13.4222	0	C	0.49971	-0.833528	0.428101	0.0515961	4274	0.000886192	FALSE	0.221557	0	FALSE	FALSE	TRUE	0	-21.2522	10.9152	0.0515306	C	0.49971	-0.383097	0.216518	0.0769064	4274	0.000731942	FALSE	0.29463	0	FALSE	FALSE	TRUE	0	-9.76771	5.5205	0.076835
8:141740868_a_c	rs6994744	PTK2	intron	C	A	0.56	0.0392207	0.0130033	0.0006399	0.000115198	32957	83546	116503	13.4222	0	C	0.49702	-0.133085	0.425208	0.754305	4274	2.29198e-05	TRUE	0.702721	0	FALSE	FALSE	TRUE	0	-3.39323	10.8414	0.75429	C	0.49702	-0.118746	0.215094	0.580931	4274	7.13046e-05	TRUE	0.883191	0	FALSE	FALSE	TRUE	0	-3.02765	5.4842	0.580903
2:145760353_c_g	rs67969609	TEX41	intronic	G	C	0.41	0.0392207	0.0239343	0.02532	0.000113094	32957	83546	116503	13.177	0	G	0.07857	0.0258775	0.804121	0.974329	4274	2.42307e-07	TRUE	0.515027	0	FALSE	TRUE	TRUE	0	0.659791	20.5025	0.974328	G	0.07857	0.052463	0.414708	0.899337	4274	3.74442e-06	TRUE	0.576557	0	FALSE	TRUE	TRUE	0	1.33763	10.5737	0.899332
1:205691316_a_g	rs4951258	NUCKS1	intron	A	G	0.37	0.0392207	0.0115135	0.0001645	0.00010898	32957	83546	116503	12.6977	0	A	0.3889	0.470056	0.431118	0.275635	4274	0.000278067	FALSE	0.688903	0	FALSE	FALSE	TRUE	0	11.9849	10.9921	0.275574	A	0.3889	0.126827	0.219179	0.562859	4274	7.8335e-05	TRUE	0.918773	0	FALSE	FALSE	TRUE	0	3.23366	5.58834	0.562829
9:139094773_a_g	rs2274115	LHX3	intronic	G	A	0.64	0.0392207	0.0175372	0.006331	0.000107718	32957	83546	116503	12.5506	0	G	0.70983	-0.204845	0.473943	0.665608	4274	4.37061e-05	TRUE	0.808894	0	FALSE	FALSE	TRUE	0	-5.22287	12.084	0.665586	G	0.70983	-0.169971	0.241699	0.481948	4274	0.000115695	FALSE	0.98067	0	FALSE	FALSE	TRUE	0	-4.3337	6.16253	0.48191
3:194800853_c_t	rs60902112	XXYLT1	intronic	T	C	0.36	0.0392207	0.0134047	0.0008587	0.000107718	32957	83546	116503	12.5506	0	T	0.22948	0.208313	0.517914	0.687546	4274	3.78501e-05	TRUE	0.786157	0	FALSE	FALSE	TRUE	0	5.3113	13.2051	0.687525	T	0.22948	0.145226	0.267238	0.58686	4274	6.9092e-05	TRUE	0.894464	0	FALSE	FALSE	TRUE	0	3.70278	6.81369	0.586832
4:81164723_c_t	rs1458038	PRDM8,FGF5	intergenic	T	C	0.31	0.0392207	0.0162005	0.00387	0.000100005	32957	83546	116503	11.6518	0	T	0.28754	0.343889	0.476749	0.470751	4274	0.000121722	FALSE	0.947152	0	FALSE	FALSE	TRUE	0	8.76806	12.1555	0.470712	T	0.28754	0.0465832	0.24126	0.846903	4274	8.72266e-06	TRUE	0.651028	0	FALSE	FALSE	TRUE	0	1.18772	6.15134	0.846894
3:24463235_c_t	rs73041705	THRB	intron	T	C	0.7	0.0392207	0.0128564	0.0005708	9.81814e-05	32957	83546	116503	11.4394	0	T	0.70237	-0.01552	0.454338	0.972752	4274	2.73016e-07	TRUE	0.546849	0	FALSE	FALSE	TRUE	0	-0.395709	11.5841	0.97275	T	0.70237	-0.0329396	0.232256	0.887225	4274	4.70616e-06	TRUE	0.619343	0	FALSE	FALSE	TRUE	0	-0.839852	5.92177	0.887219
12:26345526_c_t	rs17380837	SSPN	upstream gene	C	T	0.71	0.0392207	0.0135292	0.000936	9.62647e-05	32957	83546	116503	11.216	0	C	0.70472	-0.503226	0.480397	0.294918	4274	0.000256673	FALSE	0.690159	0	FALSE	FALSE	TRUE	0	-12.8306	12.2486	0.294859	C	0.70472	-0.154424	0.242344	0.524022	4274	9.49926e-05	TRUE	0.996669	0	FALSE	FALSE	TRUE	0	-3.93731	6.17897	0.523988
7:14372009_a_g	rs55734480	DGKB	intron	A	G	0.28	0.0392207	0.0167488	0.004799	9.42545e-05	32957	83546	116503	10.9818	0	A	0.26425	0.477283	0.478809	0.318912	4274	0.00023243	FALSE	0.722237	0	FALSE	FALSE	TRUE	0	12.1692	12.2081	0.318855	A	0.26425	0.211365	0.240569	0.379666	4274	0.000180581	FALSE	0.810778	0	FALSE	FALSE	TRUE	0	5.38911	6.13372	0.379617
10:112576695_c_t	rs10749053	RBM20	intronic	T	C	0.15	0.0487902	0.0195597	0.003154	9.22478e-05	32957	83546	116503	10.748	0	T	0.14426	-0.263566	0.639316	0.680168	4274	3.97645e-05	TRUE	0.832306	0	FALSE	FALSE	TRUE	0	-5.40202	13.1034	0.680147	T	0.14426	-0.275293	0.323879	0.39538	4274	0.000169012	FALSE	0.82743	0	FALSE	FALSE	TRUE	0	-5.64239	6.63821	0.395332
1:147255831_a_g	rs79187193	GJA5	upstream gene	G	A	0.95	0.076961	0.03941	0.01271	8.55107e-05	32957	83546	116503	9.96293	1	NA	NA	NA	NA	NA	NA	NA	NA	NA	NA	NA	NA	NA	NA	NA	NA	NA	NA	NA	NA	NA	NA	NA	NA	NA	NA	NA	NA	NA	NA	NA	NA	NA	NA
4:114448656_a_g	rs6829664	CAMK2D	intron	G	A	0.24	0.0392207	0.0173279	0.005902	8.52786e-05	32957	83546	116503	9.93589	1	NA	NA	NA	NA	NA	NA	NA	NA	NA	NA	NA	NA	NA	NA	NA	NA	NA	NA	NA	NA	NA	NA	NA	NA	NA	NA	NA	NA	NA	NA	NA	NA	NA	NA
4:174641184_c_t	rs12648245	HAND2	downstream gene	T	C	0.91	0.0582689	0.0243909	0.004224	8.45167e-05	32957	83546	116503	9.84712	1	NA	NA	NA	NA	NA	NA	NA	NA	NA	NA	NA	NA	NA	NA	NA	NA	NA	NA	NA	NA	NA	NA	NA	NA	NA	NA	NA	NA	NA	NA	NA	NA	NA	NA
2:213266003_a_t	rs35544454	ERBB4	intronic	A	T	0.81	0.0392207	0.0197313	0.01171	7.19548e-05	32957	83546	116503	8.38341	1	NA	NA	NA	NA	NA	NA	NA	NA	NA	NA	NA	NA	NA	NA	NA	NA	NA	NA	NA	NA	NA	NA	NA	NA	NA	NA	NA	NA	NA	NA	NA	NA	NA	NA
18:48708548_a_c	rs8088085	MEX3C	intronic	A	C	0.6	0.0295588	0.0160236	0.01627	6.37351e-05	32957	83546	116503	7.42568	1	NA	NA	NA	NA	NA	NA	NA	NA	NA	NA	NA	NA	NA	NA	NA	NA	NA	NA	NA	NA	NA	NA	NA	NA	NA	NA	NA	NA	NA	NA	NA	NA	NA	NA
6:87821501_a_g	rs2031522	CGA,ZNF292	intergenic	A	G	0.6	0.0295588	0.0171814	0.02134	6.37351e-05	32957	83546	116503	7.42568	1	NA	NA	NA	NA	NA	NA	NA	NA	NA	NA	NA	NA	NA	NA	NA	NA	NA	NA	NA	NA	NA	NA	NA	NA	NA	NA	NA	NA	NA	NA	NA	NA	NA	NA
17:44874453_c_t	rs1563304	GOSR2	downstream gene	T	C	0.16	0.0392207	0.0262995	0.03397	6.28384e-05	32957	83546	116503	7.3212	1	NA	NA	NA	NA	NA	NA	NA	NA	NA	NA	NA	NA	NA	NA	NA	NA	NA	NA	NA	NA	NA	NA	NA	NA	NA	NA	NA	NA	NA	NA	NA	NA	NA	NA
3:111554426_a_g	rs10804493	PHLDB2	intron	A	G	0.62	0.0295588	0.0124103	0.004307	6.25667e-05	32957	83546	116503	7.28954	1	NA	NA	NA	NA	NA	NA	NA	NA	NA	NA	NA	NA	NA	NA	NA	NA	NA	NA	NA	NA	NA	NA	NA	NA	NA	NA	NA	NA	NA	NA	NA	NA	NA	NA
3:89489529_c_t	rs6771054	EPHA3	downstream gene	T	C	0.63	0.0295588	0.0178388	0.02438	6.19028e-05	32957	83546	116503	7.21219	1	NA	NA	NA	NA	NA	NA	NA	NA	NA	NA	NA	NA	NA	NA	NA	NA	NA	NA	NA	NA	NA	NA	NA	NA	NA	NA	NA	NA	NA	NA	NA	NA	NA	NA
5:106427609_a_c	rs6596717	LOC102467213,EFNA5	intergenic	C	A	0.35	0.0295588	0.0127558	0.005122	6.04158e-05	32957	83546	116503	7.03892	1	NA	NA	NA	NA	NA	NA	NA	NA	NA	NA	NA	NA	NA	NA	NA	NA	NA	NA	NA	NA	NA	NA	NA	NA	NA	NA	NA	NA	NA	NA	NA	NA	NA	NA
13:113872712_c_t	rs35569628	CUL4A	intronic	T	C	0.69	0.0295588	0.0172801	0.02179	5.68043e-05	32957	83546	116503	6.61814	1	NA	NA	NA	NA	NA	NA	NA	NA	NA	NA	NA	NA	NA	NA	NA	NA	NA	NA	NA	NA	NA	NA	NA	NA	NA	NA	NA	NA	NA	NA	NA	NA	NA	NA
17:1309850_a_g	rs7225165	YWHAE,CRK	intergenic	G	A	0.86	0.0392207	0.0225156	0.02038	5.6293e-05	32957	83546	116503	6.55856	1	NA	NA	NA	NA	NA	NA	NA	NA	NA	NA	NA	NA	NA	NA	NA	NA	NA	NA	NA	NA	NA	NA	NA	NA	NA	NA	NA	NA	NA	NA	NA	NA	NA	NA
1:112464004_c_t	rs1545300	KCND3	intron	C	T	0.7	0.0295588	0.0306826	0.08384	5.57687e-05	32957	83546	116503	6.49747	1	NA	NA	NA	NA	NA	NA	NA	NA	NA	NA	NA	NA	NA	NA	NA	NA	NA	NA	NA	NA	NA	NA	NA	NA	NA	NA	NA	NA	NA	NA	NA	NA	NA	NA
7:92278116_a_g	rs56201652	CDK6	intron	G	A	0.72	0.0295588	0.017843	0.0244	5.3538e-05	32957	83546	116503	6.23757	1	NA	NA	NA	NA	NA	NA	NA	NA	NA	NA	NA	NA	NA	NA	NA	NA	NA	NA	NA	NA	NA	NA	NA	NA	NA	NA	NA	NA	NA	NA	NA	NA	NA	NA
8:11499908_a_c	rs7508	ASAH1	3' UTR	C	A	0.16	0.0295588	0.0362784	0.1038	3.56927e-05	32957	83546	116503	4.15838	1	NA	NA	NA	NA	NA	NA	NA	NA	NA	NA	NA	NA	NA	NA	NA	NA	NA	NA	NA	NA	NA	NA	NA	NA	NA	NA	NA	NA	NA	NA	NA	NA	NA	NA
17:76773638_c_t	rs12604076	CYTH1	intronic	T	C	0.51	0.0198026	0.0241797	0.1032	2.97866e-05	32957	83546	116503	3.47027	1	NA	NA	NA	NA	NA	NA	NA	NA	NA	NA	NA	NA	NA	NA	NA	NA	NA	NA	NA	NA	NA	NA	NA	NA	NA	NA	NA	NA	NA	NA	NA	NA	NA	NA
3:135814009_a_g	rs1278493	PPP2R3A	intronic	G	A	0.52	0.0198026	0.0368697	0.1478	2.97508e-05	32957	83546	116503	3.4661	1	NA	NA	NA	NA	NA	NA	NA	NA	NA	NA	NA	NA	NA	NA	NA	NA	NA	NA	NA	NA	NA	NA	NA	NA	NA	NA	NA	NA	NA	NA	NA	NA	NA	NA
17:38031164_c_t	rs11658278	ZPBP2	intronic	T	C	0.56	0.0198026	0.0665386	0.1915	2.93694e-05	32957	83546	116503	3.42167	1	NA	NA	NA	NA	NA	NA	NA	NA	NA	NA	NA	NA	NA	NA	NA	NA	NA	NA	NA	NA	NA	NA	NA	NA	NA	NA	NA	NA	NA	NA	NA	NA	NA	NA
3:66454191_a_g	rs34080181	LRIG1	missense	G	A	0.65	0.0198026	0.0164845	0.05741	2.71167e-05	32957	83546	116503	3.15921	1	NA	NA	NA	NA	NA	NA	NA	NA	NA	NA	NA	NA	NA	NA	NA	NA	NA	NA	NA	NA	NA	NA	NA	NA	NA	NA	NA	NA	NA	NA	NA	NA	NA	NA
1:41544279_g_t	rs2885697	SCMH1	intronic	G	T	0.33	0.0198026	0.0146071	0.0438	2.63539e-05	32957	83546	116503	3.07034	1	NA	NA	NA	NA	NA	NA	NA	NA	NA	NA	NA	NA	NA	NA	NA	NA	NA	NA	NA	NA	NA	NA	NA	NA	NA	NA	NA	NA	NA	NA	NA	NA	NA	NA
22:18597502_c_t	rs464901	TUBA8	intron	T	C	0.67	0.0198026	0.0216715	0.09021	2.63539e-05	32957	83546	116503	3.07033	1	NA	NA	NA	NA	NA	NA	NA	NA	NA	NA	NA	NA	NA	NA	NA	NA	NA	NA	NA	NA	NA	NA	NA	NA	NA	NA	NA	NA	NA	NA	NA	NA	NA	NA
15:64103777_a_g	rs7170477	USP3	intron	A	G	0.31	0.0198026	0.0234713	0.09971	2.54957e-05	32957	83546	116503	2.97035	1	NA	NA	NA	NA	NA	NA	NA	NA	NA	NA	NA	NA	NA	NA	NA	NA	NA	NA	NA	NA	NA	NA	NA	NA	NA	NA	NA	NA	NA	NA	NA	NA	NA	NA
1:22282619_c_t	rs7529220	HSPG2,CELA3B	regulatory region	C	T	0.77	0.0198026	0.0269219	0.1155	2.11094e-05	32957	83546	116503	2.45932	1	NA	NA	NA	NA	NA	NA	NA	NA	NA	NA	NA	NA	NA	NA	NA	NA	NA	NA	NA	NA	NA	NA	NA	NA	NA	NA	NA	NA	NA	NA	NA	NA	NA	NA
5:128190363_a_g	rs2012809	FBN2,SLC27A6	intergenic	G	A	0.83	0.0198026	0.163503	0.2259	1.68185e-05	32957	83546	116503	1.9594	1	NA	NA	NA	NA	NA	NA	NA	NA	NA	NA	NA	NA	NA	NA	NA	NA	NA	NA	NA	NA	NA	NA	NA	NA	NA	NA	NA	NA	NA	NA	NA	NA	NA	NA
[truncated: 131 more columns]

## Sheet: 2
Online Table 2: Results of the Mendelian randomization analyses between AF and LA size and function in 4,274 individuals with cardiovascular magnetic resonance data, excluding those with prevalent atrial fibrillation. Weak instrument bias was a priori tested using the F-statistic and 24 genetic varaints had a high risk of introducing weak instrument bias and were excluded for the MR. Two genetic …
Outcome	Method	Secondary exposure	nsnp	b	se	pval
LA max	Inverse variance weighted (fixed effects)	-	83	0.694495	0.600244	0.247264
LA max	Inverse variance weighted	-	83	0.694495	0.600244	0.247264
LA max	MR Egger	-	83	2.61473	1.03954	0.0138712
LA max	Weighted median	-	83	2.213	0.949542	0.0197744
LA max	Weighted mode	-	83	2.22103	0.827852	0.00882617
LA max	MR-PRESSO	-	83	0.694495	0.548034	0.208654
LA max	MR-PRESSO (Outlier-corrected)	-	-	-	-	-
LA max	MR-Lasso	-	83	0.694495	0.600244	0.247264
LA max	MR-Mix	-	83	-1	1.32782	0.45138
LA max	Multivariable inverse variance weighted	Systolic blood pressure	83	0.730663	0.543099	0.17851
LA max	Multivariable MR-Egger	Systolic blood pressure	83	2.84169	1.04753	0.00667263
LA max	Multivariable MR-PRESSO	Systolic blood pressure	83	0.730663	0.543099	0.182264
LA max	Multivariable MR-PRESSO (Outlier-corrected)	Systolic blood pressure	-	-	-	-
LA max	Multivariable inverse variance weighted	Diastolic blood pressure	83	0.676656	0.55003	0.218616
LA max	Multivariable MR-Egger	Diastolic blood pressure	83	2.70186	1.04322	0.00959999
LA max	Multivariable MR-PRESSO	Diastolic blood pressure	83	0.676656	0.55003	0.222177
LA max	Multivariable MR-PRESSO (Outlier-corrected)	Diastolic blood pressure	-	-	-	-
LA max	Multivariable inverse variance weighted	Pulse pressure	83	0.793579	0.542707	0.143669
LA max	Multivariable MR-Egger	Pulse pressure	83	2.84182	1.04682	0.00663313
LA max	Multivariable MR-PRESSO	Pulse pressure	83	0.793579	0.542707	0.147539
LA max	Multivariable MR-PRESSO (Outlier-corrected)	Pulse pressure	-	-	-	-
LA max indexed	Inverse variance weighted (fixed effects)	-	84	0.480788	0.303597	0.113277
LA max indexed	Inverse variance weighted	-	84	0.480788	0.303597	0.113277
LA max indexed	MR Egger	-	84	1.56325	0.5279	0.00400636
LA max indexed	Weighted median	-	84	1.36468	0.471882	0.00382805
LA max indexed	Weighted mode	-	84	1.18579	0.459199	0.0115698
LA max indexed	MR-PRESSO	-	84	0.480788	0.283483	0.0936333
LA max indexed	MR-PRESSO (Outlier-corrected)	-	-	-	-	-
LA max indexed	MR-Lasso	-	84	0.480788	0.303597	0.113277
LA max indexed	MR-Mix	-	84	-0.825	176.022	0.99626
LA max indexed	Multivariable inverse variance weighted	Systolic blood pressure	84	0.500331	0.28094	0.0749257
LA max indexed	Multivariable MR-Egger	Systolic blood pressure	84	1.68351	0.53199	0.00155326
LA max indexed	Multivariable MR-PRESSO	Systolic blood pressure	84	0.500331	0.28094	0.078629
LA max indexed	Multivariable MR-PRESSO (Outlier-corrected)	Systolic blood pressure	-	-	-	-
LA max indexed	Multivariable inverse variance weighted	Diastolic blood pressure	84	0.470473	0.284455	0.0981388
LA max indexed	Multivariable MR-Egger	Diastolic blood pressure	84	1.61053	0.529726	0.00236331
LA max indexed	Multivariable MR-PRESSO	Diastolic blood pressure	84	0.470473	0.284455	0.101962
LA max indexed	Multivariable MR-PRESSO (Outlier-corrected)	Diastolic blood pressure	-	-	-	-
LA max indexed	Multivariable inverse variance weighted	Pulse pressure	84	0.534204	0.281017	0.0573067
LA max indexed	Multivariable MR-Egger	Pulse pressure	84	1.6827	0.531705	0.00155235
LA max indexed	Multivariable MR-PRESSO	Pulse pressure	84	0.534204	0.281017	0.0608199
LA max indexed	Multivariable MR-PRESSO (Outlier-corrected)	Pulse pressure	-	-	-	-
LA min	Inverse variance weighted (fixed effects)	-	83	1.08027	0.364834	0.00306655
LA min	Inverse variance weighted	-	83	1.08027	0.364834	0.00306655
LA min	MR Egger	-	83	1.81215	0.639679	0.00581912
LA min	Weighted median	-	83	1.90232	0.568951	0.000827123
LA min	Weighted mode	-	83	1.91606	0.601279	0.00203707
LA min	MR-PRESSO	-	83	1.08027	0.325661	0.00135713
LA min	MR-PRESSO (Outlier-corrected)	-	-	-	-	-
LA min	MR-Lasso	-	83	1.08027	0.364834	0.00306655
LA min	MR-Mix	-	83	-1	0.331153	0.00252985
LA min	Multivariable inverse variance weighted	Systolic blood pressure	83	1.09113	0.326556	0.000833746
LA min	Multivariable MR-Egger	Systolic blood pressure	83	1.88307	0.644391	0.00347524
LA min	Multivariable MR-PRESSO	Systolic blood pressure	83	1.09113	0.326556	0.00126317
LA min	Multivariable MR-PRESSO (Outlier-corrected)	Systolic blood pressure	-	-	-	-
LA min	Multivariable inverse variance weighted	Diastolic blood pressure	83	1.06806	0.326507	0.00107105
LA min	Multivariable MR-Egger	Diastolic blood pressure	83	1.86166	0.641791	0.0037229
LA min	Multivariable MR-PRESSO	Diastolic blood pressure	83	1.06806	0.326507	0.00157462
LA min	Multivariable MR-PRESSO (Outlier-corrected)	Diastolic blood pressure	-	-	-	-
LA min	Multivariable inverse variance weighted	Pulse pressure	83	1.09747	0.32862	0.000838882
LA min	Multivariable MR-Egger	Pulse pressure	83	1.85587	0.643978	0.00395308
LA min	Multivariable MR-PRESSO	Pulse pressure	83	1.09747	0.32862	0.00127
LA min	Multivariable MR-PRESSO (Outlier-corrected)	Pulse pressure	-	-	-	-
LA min indexed	Inverse variance weighted (fixed effects)	-	83	0.573211	0.185307	0.00197943
LA min indexed	Inverse variance weighted	-	83	0.573211	0.185307	0.00197943
LA min indexed	MR Egger	-	83	0.991662	0.323171	0.00292551
LA min indexed	Weighted median	-	83	0.892496	0.298141	0.00275766
LA min indexed	Weighted mode	-	83	0.962469	0.278449	0.000869581
LA min indexed	MR-PRESSO	-	83	0.573211	0.16583	0.000869354
LA min indexed	MR-PRESSO (Outlier-corrected)	-	-	-	-	-
LA min indexed	MR-Lasso	-	83	0.573211	0.185307	0.00197943
LA min indexed	MR-Mix	-	83	-1	1.15836	0.387979
LA min indexed	Multivariable inverse variance weighted	Systolic blood pressure	83	0.578102	0.166468	0.000515172
LA min indexed	Multivariable MR-Egger	Systolic blood pressure	83	1.02446	0.325553	0.00165051
LA min indexed	Multivariable MR-PRESSO	Systolic blood pressure	83	0.578102	0.166468	0.000829526
LA min indexed	Multivariable MR-PRESSO (Outlier-corrected)	Systolic blood pressure	-	-	-	-
LA min indexed	Multivariable inverse variance weighted	Diastolic blood pressure	83	0.56749	0.166397	0.000648539
LA min indexed	Multivariable MR-Egger	Diastolic blood pressure	83	1.0153	0.32422	0.00173913
LA min indexed	Multivariable MR-PRESSO	Diastolic blood pressure	83	0.56749	0.166397	0.00101379
LA min indexed	Multivariable MR-PRESSO (Outlier-corrected)	Diastolic blood pressure	-	-	-	-
LA min indexed	Multivariable inverse variance weighted	Pulse pressure	83	0.580456	0.167473	0.00052831
LA min indexed	Multivariable MR-Egger	Pulse pressure	83	1.01095	0.325374	0.00188964
LA min indexed	Multivariable MR-PRESSO	Pulse pressure	83	0.580456	0.167473	0.000847889
LA min indexed	Multivariable MR-PRESSO (Outlier-corrected)	Pulse pressure	-	-	-	-
LA SV	Inverse variance weighted (fixed effects)	-	84	-0.368398	0.327191	0.260189
LA SV	Inverse variance weighted	-	84	-0.368398	0.335525	0.272216
LA SV	MR Egger	-	84	0.7718	0.565485	0.176035
LA SV	Weighted median	-	84	0.343834	0.541593	0.525522
LA SV	Weighted mode	-	84	0.364036	0.49646	0.465463
LA SV	MR-PRESSO	-	84	-0.368398	0.335525	0.275391
LA SV	MR-PRESSO (Outlier-corrected)	-	-	-	-	-
LA SV	MR-Lasso	-	84	-0.368398	0.335525	0.272216
LA SV	MR-Mix	-	84	-0.895	1.67352	0.592787
LA SV	Multivariable inverse variance weighted	Systolic blood pressure	84	-0.33943	0.330941	0.305057
LA SV	Multivariable MR-Egger	Systolic blood pressure	84	0.924972	0.569773	0.104503
LA SV	Multivariable MR-PRESSO	Systolic blood pressure	84	-0.33943	0.330941	0.308073
LA SV	Multivariable MR-PRESSO (Outlier-corrected)	Systolic blood pressure	-	-	-	-
LA SV	Multivariable inverse variance weighted	Diastolic blood pressure	84	-0.375623	0.337311	0.26546
LA SV	Multivariable MR-Egger	Diastolic blood pressure	84	0.812211	0.567431	0.15232
LA SV	Multivariable MR-PRESSO	Diastolic blood pressure	84	-0.375623	0.337311	0.268714
LA SV	Multivariable MR-PRESSO (Outlier-corrected)	Diastolic blood pressure	-	-	-	-
LA SV	Multivariable inverse variance weighted	Pulse pressure	84	-0.283743	0.327701	0.386568
LA SV	Multivariable MR-Egger	Pulse pressure	84	0.946473	0.569416	0.0964763
LA SV	Multivariable MR-PRESSO	Pulse pressure	84	-0.283743	0.327701	0.389095
LA SV	Multivariable MR-PRESSO (Outlier-corrected)	Pulse pressure	-	-	-	-
LA SV indexed	Inverse variance weighted (fixed effects)	-	84	-0.158793	0.168888	0.347102
LA SV indexed	Inverse variance weighted	-	84	-0.158793	0.168888	0.347102
LA SV indexed	MR Egger	-	84	0.536754	0.292117	0.0697636
LA SV indexed	Weighted median	-	84	0.245177	0.273683	0.370337
LA SV indexed	Weighted mode	-	84	0.305486	0.264581	0.251567
LA SV indexed	MR-PRESSO	-	84	-0.158793	0.164363	0.336795
LA SV indexed	MR-PRESSO (Outlier-corrected)	-	-	-	-	-
LA SV indexed	MR-Lasso	-	84	-0.158793	0.168888	0.347102
LA SV indexed	MR-Mix	-	84	-0.435	12.113	0.971353
LA SV indexed	Multivariable inverse variance weighted	Systolic blood pressure	84	-0.142209	0.161088	0.377343
LA SV indexed	Multivariable MR-Egger	Systolic blood pressure	84	0.622992	0.29432	0.0342839
LA SV indexed	Multivariable MR-PRESSO	Systolic blood pressure	84	-0.142209	0.161088	0.379924
LA SV indexed	Multivariable MR-PRESSO (Outlier-corrected)	Systolic blood pressure	-	-	-	-
LA SV indexed	Multivariable inverse variance weighted	Diastolic blood pressure	84	-0.162342	0.165246	0.32589
LA SV indexed	Multivariable MR-Egger	Diastolic blood pressure	84	0.557854	0.293092	0.0569957
LA SV indexed	Multivariable MR-PRESSO	Diastolic blood pressure	84	-0.162342	0.165246	0.328779
LA SV indexed	Multivariable MR-PRESSO (Outlier-corrected)	Diastolic blood pressure	-	-	-	-
LA SV indexed	Multivariable inverse variance weighted	Pulse pressure	84	-0.109491	0.15844	0.48953
LA SV indexed	Multivariable MR-Egger	Pulse pressure	84	0.63748	0.294168	0.0302302
LA SV indexed	Multivariable MR-PRESSO	Pulse pressure	84	-0.109491	0.15844	0.491482
LA SV indexed	Multivariable MR-PRESSO (Outlier-corrected)	Pulse pressure	-	-	-	-
LA EF	Inverse variance weighted (fixed effects)	-	82	-0.892028	0.252378	0.00040857
LA EF	Inverse variance weighted	-	82	-0.892028	0.252378	0.00040857
LA EF	MR Egger	-	82	-0.968461	0.434858	0.0287531
LA EF	Weighted median	-	82	-1.16578	0.422887	0.00583842
LA EF	Weighted mode	-	82	-0.884815	0.407913	0.0330049
LA EF	MR-PRESSO	-	82	-0.892028	0.242716	0.000425584
LA EF	MR-PRESSO (Outlier-corrected)	-	-	-	-	-
LA EF	MR-Lasso	-	82	-0.892028	0.252378	0.00040857
LA EF	MR-Mix	-	82	-1	48.4811	0.983544
LA EF	Multivariable inverse variance weighted	Systolic blood pressure	82	-0.882909	0.243405	0.000286376
LA EF	Multivariable MR-Egger	Systolic blood pressure	82	-0.925676	0.438239	0.0346638
LA EF	Multivariable MR-PRESSO	Systolic blood pressure	82	-0.882909	0.243405	0.000502534
LA EF	Multivariable MR-PRESSO (Outlier-corrected)	Systolic blood pressure	-	-	-	-
LA EF	Multivariable inverse variance weighted	Diastolic blood pressure	82	-0.887408	0.24414	0.000278156
LA EF	Multivariable MR-Egger	Diastolic blood pressure	82	-0.984679	0.436258	0.0240016
LA EF	Multivariable MR-PRESSO	Diastolic blood pressure	82	-0.887408	0.24414	0.000490139
LA EF	Multivariable MR-PRESSO (Outlier-corrected)	Diastolic blood pressure	-	-	-	-
LA EF	Multivariable inverse variance weighted	Pulse pressure	82	-0.851529	0.241414	0.000419877
LA EF	Multivariable MR-Egger	Pulse pressure	82	-0.886288	0.438036	0.0430399
LA EF	Multivariable MR-PRESSO	Pulse pressure	82	-0.851529	0.241414	0.000698643
LA EF	Multivariable MR-PRESSO (Outlier-corrected)	Pulse pressure	-	-	-	-
LA min - log transformed	Inverse variance weighted (fixed effects)	-	83	0.0310203	0.0128104	0.0154565
LA min - log transformed	Inverse variance weighted	-	83	0.0310203	0.0128104	0.0154565
LA min - log transformed	MR Egger	-	83	0.0603147	0.0219817	0.00747484
LA min - log transformed	Weighted median	-	83	0.0641494	0.0206564	0.0018993
LA min - log transformed	Weighted mode	-	83	0.0577518	0.0189943	0.00317025
LA min - log transformed	MR-PRESSO	-	83	0.0310203	0.0119076	0.0109042
LA min - log transformed	MR-PRESSO (Outlier-corrected)	-	-	-	-	-
LA min - log transformed	MR-Lasso	-	83	0.0310203	0.0128104	0.0154565
LA min - log transformed	MR-Mix	-	83	-0.04	0.0341686	0.241733
LA min - log transformed	Multivariable inverse variance weighted	Systolic blood pressure	83	0.0313227	0.0119699	0.00887585
LA min - log transformed	Multivariable MR-Egger	Systolic blood pressure	83	0.0622298	0.0221428	0.00494827
LA min - log transformed	Multivariable MR-PRESSO	Systolic blood pressure	83	0.0313227	0.0119699	0.010587
LA min - log transformed	Multivariable MR-PRESSO (Outlier-corrected)	Systolic blood pressure	-	-	-	-
LA min - log transformed	Multivariable inverse variance weighted	Diastolic blood pressure	83	0.0307996	0.0119783	0.0101321
LA min - log transformed	Multivariable MR-Egger	Diastolic blood pressure	83	0.0613644	0.0220484	0.00538303
LA min - log transformed	Multivariable MR-PRESSO	Diastolic blood pressure	83	0.0307996	0.0119783	0.0119607
LA min - log transformed	Multivariable MR-PRESSO (Outlier-corrected)	Diastolic blood pressure	-	-	-	-
LA min - log transformed	Multivariable inverse variance weighted	Pulse pressure	83	0.0316353	0.0120277	0.00853309
LA min - log transformed	Multivariable MR-Egger	Pulse pressure	83	0.0618274	0.0221364	0.00522194
LA min - log transformed	Multivariable MR-PRESSO	Pulse pressure	83	0.0316353	0.0120277	0.0102102
LA min - log transformed	Multivariable MR-PRESSO (Outlier-corrected)	Pulse pressure	-	-	-	-
LA min indexed - log transformed	Inverse variance weighted (fixed effects)	-	83	0.0315796	0.0123189	0.0103621
LA min indexed - log transformed	Inverse variance weighted	-	83	0.0315796	0.0123189	0.0103621
LA min indexed - log transformed	MR Egger	-	83	0.0632788	0.0211118	0.0036149
LA min indexed - log transformed	Weighted median	-	83	0.0667105	0.019471	0.000612215
LA min indexed - log transformed	Weighted mode	-	83	0.0614919	0.018555	0.00137052
LA min indexed - log transformed	MR-PRESSO	-	83	0.0315796	0.0114218	0.00703227
LA min indexed - log transformed	MR-PRESSO (Outlier-corrected)	-	-	-	-	-
LA min indexed - log transformed	MR-Lasso	-	83	0.0315796	0.0123189	0.0103621
LA min indexed - log transformed	MR-Mix	-	83	-0.04	0.0208711	0.0552986
LA min indexed - log transformed	Multivariable inverse variance weighted	Systolic blood pressure	83	0.031865	0.0114834	0.00552238
LA min indexed - log transformed	Multivariable MR-Egger	Systolic blood pressure	83	0.0651272	0.0212663	0.00219524
LA min indexed - log transformed	Multivariable MR-PRESSO	Systolic blood pressure	83	0.031865	0.0114834	0.00685467
LA min indexed - log transformed	Multivariable MR-PRESSO (Outlier-corrected)	Systolic blood pressure	-	-	-	-
LA min indexed - log transformed	Multivariable inverse variance weighted	Diastolic blood pressure	83	0.031383	0.0114914	0.00631417
LA min indexed - log transformed	Multivariable MR-Egger	Diastolic blood pressure	83	0.0642793	0.0211755	0.00240096
LA min indexed - log transformed	Multivariable MR-PRESSO	Diastolic blood pressure	83	0.031383	0.0114914	0.00774658
LA min indexed - log transformed	Multivariable MR-PRESSO (Outlier-corrected)	Diastolic blood pressure	-	-	-	-
LA min indexed - log transformed	Multivariable inverse variance weighted	Pulse pressure	83	0.0321728	0.0115387	0.00529938
LA min indexed - log transformed	Multivariable MR-Egger	Pulse pressure	83	0.0647552	0.0212605	0.00232066
LA min indexed - log transformed	Multivariable MR-PRESSO	Pulse pressure	83	0.0321728	0.0115387	0.00660196
LA min indexed - log transformed	Multivariable MR-PRESSO (Outlier-corrected)	Pulse pressure	-	-	-	-

## Sheet: 3
Online Table 3: Heterogeneity/pleiotropy (I2, Cochran's Q, Rucker's Q and Q-Q', MR-Eggerintercept) and weak instrument statistics in the MR-Egger analyses (I2GX) in the examined associations between atrial fibrillation and left atrial size and function in 4,274 individuals with cardiovascular magnetic resonance data, excluding those with prevalent atrial fibrillation . An I2index>25% and Cochran’…
	Sensitiviy analyses in the two sample multivariable MR analysis with systolic blood pressure																								Sensitiviy analyses in the two sample multivariable MR analysis with systolic blood pressure											Sensitiviy analyses in the two sample multivariable MR analysis with diastolic blood pressure											Sensitiviy analyses in the two sample multivariable MR analysis with pulse blood pressure
	I2			Cochran's Q			Rücker's Q			Q-Q'			MR-Egger intercept			I2GX	Explained variance, before steiger filtering				Explained variance, after steiger filtering				Qx				Qa				MR-Egger intercept			Qx				Qa				MR-Egger intercept			Qx
Outcome	I2	CI min	CI max	Cochran's Q	df	Pvalue	Rücker's Q	df	Pvalue	Q-Q'	df	Pvalue	MR-Egger intercept	se	Pvalue	I2GX	R2 exposure	R2 outcome	Causal direction	Steiger Pval	R2 exposure	R2 outcome	Causal direction	Steiger Pval	AF	SBP	df	Minimum	Qa	Minimum	df	P-value	MR-Egger intercept	se	Pvalue	AF	DBP	df	Minimum	Qa	Minimum	df	P-value	MR-Egger intercept	se	Pvalue	AF	PP	df
LA max	0	0	0	68.3555	82	0.85953	63.2368	81	0.92781	5.11879	1	0.02367	-0.225325	0.0995923	0.026346	0.936035	0.0702386	0.0240685	TRUE	1.48957e-13	0.0687906	0.0162981	TRUE	2.29043e-19	3104.7	1087.8	82	62.1323	66.0258	61.2615	81	0.869283	-0.246839	0.100342	0.0138944	3209.57	1171.86	82	62.1323	67.8224	61.2615	81	0.832225	-0.238616	0.100485	0.0175658	2661.86	997.368	82
LA max indexed	0	0	0	72.3661	83	0.79136	66.0837	82	0.89987	6.28247	1	0.01219	-0.126657	0.0505319	0.0141699	0.935373	0.0702386	0.0220155	TRUE	4.7829e-15	0.0690459	0.0175059	TRUE	2.57884e-18	3120.95	1087.84	83	63.0039	69.8625	62.1323	82	0.806666	-0.13794	0.0509081	0.00673672	3219.32	1173.05	83	63.0039	71.725	62.1323	82	0.759787	-0.133981	0.0509882	0.00859691	2663.73	997.689	83
LA min	0	0	0	65.3365	82	0.9113	63.3964	81	0.9257	1.9401	1	0.1637	-0.084299	0.0605209	0.167464	0.934887	0.0702386	0.0263804	TRUE	4.89048e-12	0.0687906	0.0173264	TRUE	2.34186e-18	3104.7	1087.8	82	62.1323	64.511	61.2615	81	0.896208	-0.0909134	0.0609542	0.135829	3209.57	1171.86	82	62.1323	64.4832	61.2615	81	0.896665	-0.0917674	0.0610273	0.132656	2661.86	997.368	82
LA min indexed	0	0	0	65.6681	82	0.9063	63.1703	81	0.9286	2.4978	1	0.114	-0.0485605	0.0307256	0.117899	0.93531	0.0702386	0.0260524	TRUE	3.04821e-12	0.0687906	0.0175904	TRUE	4.16374e-18	3104.7	1087.8	82	62.1323	64.9677	61.2615	81	0.888509	-0.0516226	0.030944	0.0952642	3209.57	1171.86	82	62.1323	64.9014	61.2615	81	0.889649	-0.0521755	0.030983	0.0921811	2661.86	997.368	82
LA SV	0.0490656	0	0.273077	87.2826	83	0.35257	81.171	82	0.50512	6.11159	1	0.01343	-0.134555	0.054428	0.0154982	0.935691	0.0702386	0.0256743	TRUE	1.7519e-12	0.0690459	0.020705	TRUE	1.5781e-15	3120.95	1087.84	83	63.0039	83.3903	62.1323	82	0.405838	-0.148634	0.0548046	0.00668627	3219.32	1173.05	83	63.0039	86.9322	62.1323	82	0.305985	-0.140718	0.0548972	0.0103681	2663.73	997.689	83
LA SV indexed	0	0	0	78.6116	83	0.61592	70.0957	82	0.82279	8.516	1	0.00352	-0.0819575	0.0280848	0.00454194	0.93572	0.0702386	0.0226489	TRUE	1.43324e-14	0.0690459	0.0185911	TRUE	2.57167e-17	3120.95	1087.84	83	63.0039	74.1168	62.1323	82	0.692915	-0.0898112	0.0282749	0.00149138	3219.32	1173.05	83	63.0039	78.3162	62.1323	82	0.563827	-0.0851905	0.0283222	0.00263055	2663.73	997.689	83
LA EF	0	0	0	74.9163	81	0.66922	74.8697	80	0.64116	0.04658	1	0.82912	0.0090823	0.0420802	0.829667	0.936445	0.0702386	0.0308121	TRUE	1.51983e-09	0.0686816	0.0204355	TRUE	1.41206e-15	3102.87	1082.5	81	61.2615	73.8485	60.3915	80	0.642716	0.00506251	0.0423886	0.904934	3193.33	1168.27	81	61.2615	74.3401	60.3915	80	0.627386	0.0116031	0.0424286	0.784489	2662.92	993.718	81
LA min - log transformed	0	0	0	70.85	82	0.8054	68.1606	81	0.8448	2.6894	1	0.101	-0.00347489	0.00211892	0.104896	0.936361	0.0702386	0.0260098	TRUE	2.86518e-12	0.0687906	0.0179368	TRUE	8.74985e-18	3104.7	1087.8	82	62.1323	70.374	61.2615	81	0.770526	-0.0036525	0.0021333	0.0868711	3209.57	1171.86	82	62.1323	70.5013	61.2615	81	0.767191	-0.0036397	0.00213592	0.0883729	2661.86	997.368	82
LA min indexed - log transformed	0	0	0	70.4916	82	0.81375	67.0732	81	0.86669	3.41839	1	0.06447	-0.00377074	0.00203946	0.0681223	0.9366	0.0702386	0.0258354	TRUE	2.22068e-12	0.0687906	0.0180182	TRUE	1.03977e-17	3104.7	1087.8	82	62.1323	70.0211	61.2615	81	0.779651	-0.00394167	0.00205314	0.0548803	3209.57	1171.86	82	62.1323	70.1514	61.2615	81	0.776302	-0.00392838	0.0020558	0.0560202	2661.86	997.368	82
[truncated: 8 more columns]

## Sheet: 4
Online Table 4: Results of the leave-one-out Mendelian randomization analyses between AF and LA size and function in 4,274 individuals with cardiovascular magnetic resonance data, excluding those with prevalent atrial fibrillation. Gentic variants included in the Mendelian randomization were excluded one-by-one and inverse variance weighted random effects and MR-egger models were recalculated per…
		LA max						Indexed LA max						LA min						Indexed LA min						LA SV						Indexed LA SV						LA EF						LA min - log transformed
UNIQID	SNPID	b IVW	se IVW	p IVW	b MR-Egger	se MR-Egger	p MR-Egger	b IVW	se IVW	p IVW	b MR-Egger	se MR-Egger	p MR-Egger	b IVW	se IVW	p IVW	b MR-Egger	se MR-Egger	p MR-Egger	b IVW	se IVW	p IVW	b MR-Egger	se MR-Egger	p MR-Egger	b IVW	se IVW	p IVW	b MR-Egger	se MR-Egger	p MR-Egger	b IVW	se IVW	p IVW	b MR-Egger	se MR-Egger	p MR-Egger	b IVW	se IVW	p IVW	b MR-Egger	se MR-Egger	p MR-Egger	b IVW	se IVW	p IVW	b MR-Egger	se MR-Egger	p MR-Egger
1:10790797_a_c	rs284277	0.628626	0.601103	0.295659	2.8492	1.04405	0.00780867	0.446181	0.304028	0.142221	1.68871	0.530195	0.00205509	1.04443	0.365381	0.004257	1.93601	0.642583	0.00346439	0.554072	0.185579	0.00282992	1.05781	0.324605	0.00164393	-0.398174	0.332032	0.230449	0.881776	0.567819	0.124342	-0.174413	0.169117	0.302393	0.5961	0.293327	0.0454104	-0.885595	0.25273	0.000458138	-0.989509	0.436732	0.0262066	0.02998	0.0128285	0.0194397	0.063944	0.0220747	0.00486185
1:116297758_a_c	rs4073778	0.726281	0.601663	0.227385	2.57967	1.04227	0.015435	0.496091	0.304287	0.10303	1.54757	0.529252	0.00447871	1.07884	0.365667	0.00317441	1.82325	0.641287	0.00566802	0.571915	0.185711	0.0020728	0.998696	0.323946	0.00281228	-0.334634	0.334038	0.316448	0.723558	0.567013	0.205571	-0.141801	0.169287	0.402233	0.513886	0.292893	0.083124	-0.874485	0.252939	0.000545614	-1.00199	0.435963	0.0241866	0.0312869	0.0128391	0.0148157	0.0601722	0.0220359	0.00777295
1:154862952_c_t	rs11264280	0.618084	0.60823	0.309533	2.53443	1.04494	0.0175415	0.441748	0.30761	0.150984	1.52217	0.530634	0.00525564	1.07317	0.369756	0.00370347	1.80548	0.643212	0.00627914	0.568924	0.187761	0.00244521	0.987553	0.32489	0.00319998	-0.434552	0.338746	0.199553	0.702194	0.568255	0.220141	-0.19404	0.171043	0.256603	0.499672	0.293553	0.0925617	-0.909003	0.255525	0.000374543	-0.98642	0.436897	0.026719	0.030344	0.0129773	0.0193753	0.0596235	0.0220909	0.00848232
1:170193825_c_g	rs72700114	0.650571	0.60931	0.285648	2.58421	1.06041	0.0170288	0.432884	0.308439	0.160478	1.50085	0.539176	0.00668893	1.08604	0.370062	0.00333822	1.84605	0.65225	0.00587854	0.564191	0.188091	0.00270367	0.986103	0.329744	0.00370034	-0.418304	0.341217	0.220229	0.706195	0.576844	0.224411	-0.199457	0.171595	0.245086	0.477245	0.298309	0.11353	-0.898667	0.25593	0.000445792	-0.98371	0.442838	0.0291878	0.0299851	0.0129931	0.0210119	0.0590806	0.0223897	0.00999855
1:203026214_g_t	rs10753933	0.613787	0.608224	0.312905	2.53804	1.04354	0.0172422	0.447195	0.307612	0.146012	1.53099	0.529925	0.00495551	1.0646	0.369877	0.00399881	1.79669	0.642377	0.00645931	0.568006	0.187836	0.002495	0.986449	0.324489	0.00319658	-0.430602	0.339067	0.204099	0.713593	0.567518	0.212225	-0.188209	0.171056	0.27121	0.509006	0.293184	0.0863431	-0.914975	0.255687	0.000345587	-0.989129	0.436437	0.0261642	0.0301417	0.0129837	0.0202594	0.0594819	0.0220656	0.00856022
1:205691316_a_g	rs4951258	0.660727	0.601141	0.271714	2.75283	1.04425	0.0100682	0.472639	0.304046	0.120066	1.60801	0.530297	0.00325963	1.03994	0.365401	0.00442689	1.95049	0.642693	0.00324583	0.555951	0.18559	0.0027392	1.05239	0.324664	0.0017344	-0.363442	0.337911	0.282125	0.77727	0.568596	0.175407	-0.150405	0.169138	0.373871	0.523721	0.293442	0.078045	NA	NA	NA	NA	NA	NA	0.0293717	0.0128301	0.022063	0.0658281	0.0220832	0.0038062
1:49309764_a_g	rs11590635	0.685334	0.601525	0.254567	2.60417	1.04103	0.0144061	0.476728	0.304221	0.117104	1.5588	0.528632	0.00416861	1.09564	0.365741	0.00273842	1.83587	0.64079	0.00532499	0.58179	0.185757	0.00173623	1.00471	0.32371	0.00264175	-0.39059	0.336183	0.245301	0.741962	0.566282	0.19382	-0.170327	0.169233	0.314194	0.521308	0.292514	0.0784699	-0.916723	0.252988	0.000290544	-1.00297	0.435545	0.0239227	0.0312767	0.0128375	0.0148364	0.060706	0.0220123	0.00720759
1:51535039_a_g	rs146518726	0.691487	0.602307	0.250942	2.61982	1.0437	0.0140854	0.475074	0.304579	0.118813	1.55822	0.529898	0.0042685	1.08663	0.366011	0.00298926	1.82843	0.642161	0.00560073	0.57433	0.185871	0.00200196	0.99592	0.324337	0.00291761	-0.377848	0.338459	0.264261	0.76037	0.568092	0.184491	-0.166024	0.169426	0.327127	0.52685	0.293193	0.0760733	-0.900273	0.25313	0.000375749	-0.984011	0.436337	0.0268905	0.0310604	0.012853	0.015667	0.0605412	0.0220652	0.00749551
10:105342672_a_g	rs11598047	0.679059	0.611098	0.266478	2.63122	1.05809	0.0149725	0.468943	0.309139	0.129284	1.5675	0.537474	0.00457914	1.08028	0.371278	0.00361849	1.82929	0.651228	0.00624361	0.574561	0.188615	0.00231749	1.00367	0.328983	0.00309526	-0.382728	0.343362	0.265001	0.771563	0.575756	0.183965	-0.173914	0.171864	0.311572	0.525791	0.297161	0.0805938	-0.909397	0.256461	0.000391209	-0.999444	0.441646	0.0263811	0.0314192	0.0130358	0.0159431	0.0616059	0.0223556	0.00724969
10:112576695_c_t	rs10749053	0.707315	0.600875	0.239139	2.60169	1.04074	0.0144697	0.493622	0.303915	0.104331	1.54543	0.528517	0.00447856	1.07239	0.365218	0.00332146	1.83047	0.640412	0.00542844	0.572158	0.185502	0.0020398	0.995808	0.323542	0.00285541	-0.347937	0.33425	0.297899	0.740429	0.56614	0.194622	-0.145053	0.169065	0.390909	0.515341	0.292458	0.0818246	-0.877923	0.252648	0.000511068	-0.994877	0.435384	0.024992	0.0309329	0.0128239	0.0158597	0.0606312	0.022007	0.00726258
10:65321147_a_c	rs12245149	0.695332	0.602992	0.248854	2.62045	1.03989	0.0137279	0.47959	0.304943	0.115784	1.5672	0.528077	0.0039433	1.09578	0.366611	0.00279945	1.8073	0.639893	0.00597765	0.578971	0.186175	0.00187202	0.990292	0.323278	0.00298243	-0.381735	0.338725	0.259753	0.781948	0.565682	0.170677	-0.165991	0.169633	0.327811	0.542416	0.292216	0.0670589	-0.909016	0.25353	0.000336514	-0.960328	0.43502	0.030177	0.0315339	0.012866	0.0142483	0.0601639	0.0219888	0.00765599
10:69664881_c_t	rs7096385	0.697193	0.601057	0.246072	2.61526	1.03964	0.0138872	0.47949	0.30399	0.114722	1.56484	0.527951	0.00398679	1.09627	0.365362	0.0026953	1.80549	0.639742	0.00601436	0.579475	0.185563	0.00179139	0.989153	0.323202	0.00300754	-0.380292	0.33704	0.259181	0.778586	0.565542	0.172396	-0.166102	0.169105	0.325982	0.540886	0.292146	0.0677527	-0.910011	0.252711	0.000316998	-0.959715	0.434905	0.0302367	0.0313185	0.0128263	0.0146167	0.0602014	0.0219837	0.00760655
10:75414344_c_g	rs60212594	0.83235	0.604412	0.168474	2.76474	1.04235	0.00963466	0.547731	0.305787	0.0732587	1.6367	0.529389	0.0027293	1.15477	0.367446	0.00167407	1.89623	0.64155	0.00409765	0.607289	0.186658	0.00113998	1.0296	0.324115	0.00211742	-0.303621	0.33426	0.3637	0.841586	0.566964	0.141592	-0.126837	0.170095	0.45586	0.571379	0.29292	0.054559	-0.900821	0.254219	0.000394883	-0.977767	0.436049	0.0277437	0.0326164	0.0129055	0.0114934	0.0620158	0.0220438	0.00616814
10:77936576_a_g	rs10458660	0.695299	0.602787	0.248716	2.61332	1.03965	0.0139563	0.478412	0.304881	0.116607	1.56168	0.527956	0.00405756	1.07373	0.366443	0.00338824	1.80951	0.639763	0.00590994	0.568562	0.186123	0.00225232	0.989925	0.323211	0.00298694	-0.36146	0.33883	0.286068	0.772735	0.566087	0.176018	-0.157319	0.169576	0.353553	0.53659	0.292146	0.0699194	-0.882513	0.253435	0.000497289	-0.965976	0.434898	0.0292037	0.0307618	0.0128643	0.016791	0.0602203	0.021984	0.00758913
11:121661507_a_t	rs4935786	0.657402	0.601731	0.274605	2.66323	1.04045	0.0123598	0.464601	0.304361	0.12689	1.58603	0.52838	0.00356866	1.0651	0.365756	0.00359075	1.83162	0.640239	0.00538882	0.567714	0.185789	0.00224543	0.999589	0.323464	0.00275094	-0.389925	0.336633	0.246739	0.800261	0.56598	0.161212	-0.169716	0.169302	0.31613	0.551843	0.292377	0.0626833	-0.893196	0.253013	0.000415181	-0.967648	0.435266	0.0290655	0.0303572	0.0128422	0.0180851	0.0611486	0.022001	0.00678631
11:128764570_a_g	rs76097649	0.719105	0.60156	0.231931	2.62071	1.0396	0.0136934	0.495927	0.304261	0.103115	1.56697	0.527929	0.00393873	1.08493	0.365557	0.00299868	1.81326	0.639717	0.00580905	0.57726	0.18569	0.00187889	0.992672	0.32319	0.00291025	-0.347569	0.336673	0.301902	0.776823	0.565516	0.173339	-0.147804	0.169272	0.382569	0.539395	0.292133	0.0684864	-0.891623	0.252905	0.000422647	-0.968327	0.434878	0.0288176	0.0314053	0.0128379	0.0144331	0.0604053	0.0219829	0.00741081
11:20011445_c_t	rs10741807	0.705311	0.601683	0.241105	2.61321	1.04042	0.0140287	0.499656	0.304316	0.100611	1.54887	0.528352	0.00438295	1.08464	0.365746	0.0030214	1.81133	0.640233	0.00589714	0.580558	0.185764	0.00177661	0.986182	0.323449	0.00311264	-0.361597	0.338214	0.285007	0.770636	0.566574	0.17755	-0.146992	0.169299	0.385262	0.528027	0.292374	0.0746338	-0.894146	0.252992	0.000408878	-0.96663	0.435253	0.0292253	0.0313629	0.0128391	0.0145754	0.0601037	0.0219991	0.00774188
12:114793240_c_t	rs883079	0.712731	0.609514	0.242266	2.64434	1.0474	0.0135576	0.480155	0.30821	0.119261	1.5668	0.531844	0.00420233	1.1294	0.370636	0.00230982	1.87722	0.644882	0.00466617	0.593441	0.188234	0.00161782	1.01851	0.325736	0.00246393	-0.396575	0.342164	0.246448	0.742155	0.569587	0.196277	-0.180287	0.171382	0.292817	0.513436	0.294204	0.0847479	-0.936152	0.256132	0.000257218	-1.02095	0.437922	0.0222845	0.0329984	0.0130029	0.0111561	0.0627578	0.0221398	0.00580657
12:123327900_a_c	rs10773657	0.709316	0.601372	0.238201	2.61026	1.03968	0.0140671	0.486943	0.304152	0.109381	1.56169	0.527973	0.00405852	1.09912	0.365523	0.00263862	1.80439	0.639762	0.00604525	0.583186	0.185656	0.00168249	0.987576	0.323214	0.00305262	-0.372118	0.338108	0.271076	0.775068	0.565743	0.174473	-0.162373	0.169181	0.337177	0.539326	0.292156	0.0685418	-0.9083	0.252817	0.000327254	-0.96057	0.43492	0.0300995	0.0318012	0.0128333	0.0132111	0.0599873	0.0219846	0.00781706
12:133150210_c_t	rs6560886	0.645761	0.601852	0.283291	2.64124	1.03974	0.0130114	0.469118	0.304402	0.123289	1.57084	0.528005	0.00385972	1.06755	0.365832	0.0035212	1.81928	0.639799	0.00566146	0.572382	0.185801	0.00206572	0.992784	0.323231	0.00291064	-0.404416	0.334035	0.226011	0.791326	0.565601	0.165604	-0.170038	0.169338	0.315313	0.543468	0.292176	0.0665057	-0.896734	0.253015	0.000393808	-0.966289	0.434947	0.0291706	0.0300672	0.0128428	0.0192237	0.0608123	0.0219858	0.00704525
12:24779491_g_t	rs4963776	0.713143	0.604498	0.238109	2.62619	1.04093	0.0136202	0.49587	0.305713	0.1048	1.57325	0.528595	0.00384565	1.05671	0.36747	0.00403222	1.79278	0.640608	0.00642985	0.561701	0.186628	0.00261479	0.982263	0.323623	0.00324254	-0.328631	0.337689	0.330466	0.799758	0.566183	0.161621	-0.134483	0.170014	0.428938	0.553929	0.292477	0.0618053	-0.86842	0.254083	0.000631159	-0.951183	0.435383	0.0318749	0.031665	0.0129001	0.0141028	0.060747	0.02201	0.00716437
12:26345526_c_t	rs17380837	0.727054	0.600966	0.226352	2.54373	1.04331	0.0169798	0.491479	0.303964	0.1059	1.54636	0.529852	0.00455192	1.0935	0.365286	0.00275771	1.78228	0.642074	0.00685397	0.576962	0.185539	0.0018731	0.986469	0.324389	0.00318715	-0.34896	0.335063	0.297654	0.729046	0.567524	0.202591	-0.151962	0.16909	0.368811	0.526095	0.293181	0.0764745	-0.886987	0.252694	0.000447895	-0.985063	0.436534	0.0267992	0.0312655	0.012826	0.0147821	0.060013	0.0220615	0.00799967
12:32978437_c_t	rs12809354	0.697882	0.601489	0.245944	2.61589	1.0397	0.0138699	0.483299	0.304241	0.112165	1.56365	0.527984	0.00401541	1.06528	0.365544	0.00356572	1.81994	0.639764	0.00564243	0.565083	0.185679	0.00233969	0.995972	0.323216	0.00282473	-0.347271	0.336531	0.302112	0.763477	0.565583	0.18081	-0.14724	0.16927	0.384381	0.532336	0.292167	0.0721423	-0.877928	0.252895	0.000517537	-0.975504	0.434931	0.0277056	0.0308165	0.0128359	0.0163588	0.0604508	0.0219849	0.0073735
12:57105938_a_c	rs2860482	0.770032	0.601968	0.20083	2.54787	1.0406	0.0165342	0.506084	0.304449	0.0964541	1.54309	0.528436	0.00453051	1.09299	0.365864	0.0028133	1.80314	0.640305	0.00612017	0.574858	0.185819	0.00197717	0.992335	0.323483	0.00294372	-0.307886	0.328098	0.34804	0.715111	0.566056	0.210098	-0.136228	0.169348	0.421153	0.517174	0.292406	0.0807108	-0.869949	0.253035	0.000585904	-0.992257	0.435281	0.0253307	0.0315347	0.0128458	0.014094	0.0599597	0.0220032	0.00789464
12:70013415_a_g	rs71454237	0.717872	0.601579	0.232747	2.59949	1.04036	0.0145153	0.486481	0.304258	0.109841	1.56226	0.528315	0.00406836	1.08898	0.365705	0.00290367	1.80666	0.640208	0.00601821	0.574971	0.185741	0.0019645	0.991854	0.323435	0.00295278	-0.353901	0.33737	0.294178	0.761779	0.565917	0.182027	-0.155176	0.169241	0.359198	0.53608	0.292338	0.0703608	-0.901081	0.252935	0.000367329	-0.959269	0.435215	0.0304262	0.0317839	0.0128392	0.0133037	0.0596731	0.0219992	0.0081725
12:76237987_c_t	rs12426679	0.761065	0.601153	0.20551	2.44675	1.04432	0.0216183	0.511877	0.304057	0.0922806	1.48736	0.530358	0.00630746	1.11472	0.365389	0.00228251	1.71902	0.642629	0.00905983	0.59032	0.185588	0.00146867	0.946749	0.324654	0.00459613	-0.336142	0.331796	0.311013	0.694147	0.568106	0.225304	-0.144831	0.169147	0.391865	0.507058	0.293489	0.0878552	-0.906158	0.252769	0.000337179	-0.926509	0.436944	0.0371074	0.0324936	0.0128293	0.0113165	0.0564115	0.0220789	0.0125148
13:23368943_c_t	rs9506925	0.755192	0.602913	0.210362	2.61218	1.03954	0.0139866	0.518998	0.304988	0.0888123	1.56149	0.527902	0.00405828	1.11973	0.36638	0.00224151	1.81105	0.63968	0.00586364	0.595667	0.186102	0.00137066	0.990899	0.323172	0.00295685	-0.348884	0.338301	0.302409	0.770954	0.565488	0.176552	-0.14509	0.169668	0.392474	0.536158	0.292118	0.0701147	-0.92529	0.253485	0.000261954	-0.966111	0.434862	0.0291687	0.0332737	0.0128662	0.00970605	0.0602031	0.0219818	0.00759986
14:23864804_c_t	rs422068	0.718098	0.601535	0.232566	2.59267	1.04202	0.0149192	0.494192	0.304245	0.104307	1.55033	0.529167	0.00440532	1.07423	0.365688	0.00330796	1.83201	0.641326	0.00545448	0.569636	0.185738	0.00216305	1.00323	0.323999	0.00270072	-0.340041	0.334769	0.309749	0.731845	0.566814	0.200323	-0.142601	0.169244	0.399465	0.514482	0.292808	0.0826861	-0.865105	0.25298	0.00062701	-1.01958	0.436046	0.0219057	0.0308745	0.0128386	0.0161804	0.0609148	0.0220349	0.00707495
14:32990437_c_t	rs11156751	0.662974	0.603736	0.272153	2.60372	1.03969	0.0143017	0.461531	0.30532	0.130627	1.5567	0.527976	0.00417236	1.04583	0.366985	0.00437466	1.80084	0.639791	0.00614321	0.552075	0.186385	0.00305635	0.984968	0.323224	0.00312783	-0.365846	0.339439	0.281125	0.771223	0.566143	0.176898	-0.15821	0.169809	0.351492	0.536159	0.292155	0.0701488	-0.859971	0.253773	0.000702152	-0.960209	0.434911	0.0301566	0.0297119	0.0128847	0.0211117	0.0599284	0.0219849	0.00787596
14:35173775_c_t	rs73241997	0.685871	0.601619	0.254269	2.62183	1.03971	0.0136648	0.473819	0.304304	0.119456	1.56834	0.527992	0.00391283	1.07835	0.365647	0.00318629	1.81408	0.639776	0.00579233	0.571024	0.185727	0.00210832	0.993301	0.323222	0.00289602	-0.375213	0.338189	0.267225	0.77702	0.565588	0.173286	-0.163986	0.169293	0.332719	0.540433	0.29217	0.0680012	-0.893745	0.252974	0.000410944	-0.967751	0.434942	0.0289327	0.0307835	0.0128399	0.0165079	0.0604728	0.0219855	0.0073543
14:64679960_a_g	rs2738413	0.646432	0.602932	0.283654	2.64344	1.03988	0.0129507	0.470154	0.304957	0.123146	1.57177	0.528079	0.0038446	1.07012	0.366551	0.0035067	1.81907	0.639886	0.00567321	0.573378	0.186168	0.00207078	0.99288	0.323277	0.00291184	-0.405514	0.33615	0.227683	0.793312	0.565675	0.164612	-0.169977	0.169631	0.316323	0.544331	0.292216	0.0661198	-0.892825	0.253505	0.00042843	-0.968322	0.435017	0.0288678	0.0300756	0.0128677	0.0194234	0.0608508	0.021989	0.00701873
14:73249419_c_t	rs74884082	0.670745	0.601264	0.264612	2.67512	1.04149	0.0120722	0.477651	0.304114	0.116269	1.57863	0.528908	0.0037518	1.09332	0.365404	0.00277068	1.79381	0.640773	0.00641387	0.5829	0.185598	0.00168568	0.977194	0.323726	0.00340629	-0.40742	0.330201	0.217256	0.854251	0.566597	0.135525	-0.173203	0.169187	0.305959	0.569754	0.292695	0.0550524	-0.921424	0.252787	0.000267332	-0.914719	0.43566	0.0389548	0.0313122	0.0128319	0.0146794	0.0600418	0.0220221	0.0078642
14:77426525_c_t	rs10873298	0.691913	0.601609	0.250101	2.64212	1.04216	0.0131863	0.484321	0.304279	0.111451	1.56933	0.529235	0.00397168	1.10055	0.365741	0.00262033	1.78368	0.64143	0.00675921	0.586503	0.185755	0.00159186	0.972252	0.324033	0.00359338	-0.388596	0.336607	0.248316	0.822278	0.566876	0.150769	-0.167708	0.16926	0.321767	0.561278	0.29284	0.0588061	-0.920272	0.252957	0.00027471	-0.916838	0.436	0.0386637	0.0316381	0.0128388	0.0137301	0.0595322	0.0220354	0.00842068
15:57924714_a_c	rs147301839	0.661214	0.601801	0.271888	2.54985	1.04518	0.0169145	0.468888	0.304387	0.123454	1.54381	0.530794	0.00468538	1.06889	0.366164	0.0035099	1.79313	0.644706	0.00674913	0.570281	0.185973	0.00216595	0.989964	0.325642	0.00319639	-0.390024	0.336423	0.246323	0.727281	0.568115	0.204141	-0.167804	0.169279	0.321546	0.520228	0.293526	0.0800976	-0.893727	0.253443	0.000421336	-0.973903	0.438657	0.0292717	0.0300016	0.0128653	0.0197012	0.0582575	0.0221757	0.0103188
15:73677264_c_t	rs74022964	0.741374	0.604283	0.219873	2.65744	1.04156	0.012634	0.496587	0.305643	0.10422	1.57757	0.528929	0.00377541	1.05703	0.367302	0.00400437	1.78954	0.640996	0.00655322	0.557252	0.186543	0.00281491	0.976356	0.323813	0.00344071	-0.299761	0.333233	0.368358	0.834235	0.566536	0.144756	-0.128134	0.170012	0.451043	0.564648	0.292669	0.0571952	-0.849135	0.253962	0.000827143	-0.929621	0.435612	0.0359398	0.0308728	0.0128942	0.0166515	0.0601642	0.0220222	0.00774436
15:80676925_a_g	rs12908004	0.795663	0.603689	0.187503	2.6887	1.04066	0.0115962	0.518203	0.305297	0.0896256	1.59039	0.528458	0.00348742	1.15575	0.367072	0.00164081	1.87067	0.640468	0.00453523	0.604601	0.186414	0.0011814	1.01545	0.323549	0.0023784	-0.337923	0.338	0.317422	0.793105	0.566076	0.165016	-0.151567	0.169831	0.372147	0.541378	0.292418	0.0677592	-0.931061	0.253877	0.000245064	-0.996761	0.43532	0.0247066	0.0333449	0.0128806	0.00963199	0.06199	0.0220038	0.00609982
16:2003016_a_g	rs140185678	0.692873	0.602973	0.250516	2.62378	1.04448	0.0140149	0.485517	0.304965	0.111375	1.57844	0.530402	0.00384974	1.08779	0.366555	0.00300133	1.83089	0.642943	0.00559514	0.580883	0.186199	0.00181036	1.00835	0.324829	0.00263759	-0.37815	0.339113	0.264802	0.762425	0.568975	0.183993	-0.162141	0.169722	0.339409	0.535486	0.293616	0.071876	-0.913081	0.253798	0.000321088	-1.00581	0.437365	0.024106	0.0313016	0.0128706	0.015015	0.0609853	0.0220877	0.00714265
16:73053022_a_t	rs2359171	0.625203	0.616873	0.310819	2.57513	1.07523	0.0189601	0.440828	0.311948	0.157613	1.53878	0.546022	0.0060676	1.06119	0.374517	0.00460424	1.81056	0.661418	0.00762906	0.565234	0.190174	0.00295674	0.996182	0.333885	0.00377616	-0.418429	0.346428	0.227109	0.732678	0.585769	0.214609	-0.195601	0.173729	0.26021	0.500706	0.302439	0.101681	-0.931118	0.259054	0.000325269	-1.04711	0.448828	0.0221938	0.0311569	0.0131499	0.0178185	0.0619254	0.0226881	0.00779947
17:12618680_c_g	rs72811294	0.675999	0.602516	0.261879	2.60296	1.03992	0.0143493	0.481121	0.30472	0.11436	1.56244	0.528088	0.00404925	1.0736	0.366338	0.00338291	1.80764	0.639956	0.00597343	0.574303	0.186052	0.00202337	0.991861	0.323303	0.00294163	-0.380164	0.338448	0.261329	0.764554	0.565676	0.180274	-0.159922	0.169495	0.345415	0.535529	0.292215	0.070529	-0.90446	0.253371	0.000357386	-0.974782	0.435011	0.0278455	0.0310036	0.0128587	0.0159049	0.0602775	0.0219895	0.00754887
17:7452977_c_t	rs9899183	0.730595	0.601881	0.224804	2.58828	1.04055	0.0149464	0.509133	0.304435	0.0944478	1.53977	0.528427	0.0046129	1.09644	0.365853	0.00272695	1.79951	0.640298	0.00621824	0.58407	0.185829	0.00167195	0.982836	0.323489	0.00321347	-0.347929	0.337102	0.302017	0.757047	0.566049	0.184828	-0.141347	0.169357	0.403934	0.522611	0.292411	0.0776384	-0.881699	0.253093	0.000494538	-0.979875	0.435318	0.0271687	0.0311895	0.0128454	0.0151797	0.0603117	0.022003	0.00755145
18:46474192_c_t	rs9953366	0.725343	0.601384	0.22777	2.57692	1.04173	0.0154893	0.498741	0.304173	0.101075	1.54057	0.529024	0.00463677	1.10125	0.365548	0.00259022	1.78054	0.641053	0.00682109	0.585723	0.185667	0.00160667	0.972748	0.323861	0.00356042	-0.357769	0.337677	0.289372	0.763613	0.56713	0.181913	-0.15317	0.169215	0.365373	0.533424	0.292753	0.072131	-0.911467	0.252906	0.000313382	-0.9332	0.435896	0.0353675	0.0318877	0.0128352	0.0129773	0.0590388	0.0220285	0.00893349
2:127433465_c_t	rs28387148	0.680255	0.601231	0.257871	2.6236	1.03966	0.0135994	0.469646	0.304098	0.122493	1.56981	0.527965	0.00387921	1.0792	0.365465	0.00314743	1.81345	0.639755	0.00580687	0.570673	0.185626	0.0021099	0.99331	0.32321	0.00289474	-0.380883	0.337186	0.258647	0.779069	0.565552	0.172141	-0.167348	0.169155	0.322509	0.541629	0.292152	0.0673895	-0.894234	0.25278	0.000403791	-0.967468	0.434914	0.0289685	0.0308628	0.0128301	0.0161506	0.0604199	0.0219842	0.00740056
2:145760353_c_g	rs67969609	0.694525	0.600501	0.247446	2.62449	1.04087	0.0136735	0.480081	0.303723	0.113957	1.57077	0.528558	0.00389668	1.08114	0.365001	0.00305642	1.81347	0.640555	0.00586515	0.572927	0.185387	0.00199859	0.994645	0.323584	0.00288977	-0.369171	0.337699	0.274307	0.780105	0.566532	0.172311	-0.159303	0.168961	0.345763	0.541912	0.292496	0.0675651	-0.893705	0.252497	0.000400936	-0.963837	0.435482	0.0297646	0.0310691	0.0128159	0.0153395	0.0603219	0.0220097	0.00755923
2:175555714_c_t	rs56181519	0.704879	0.603488	0.242803	2.61552	1.03968	0.0138815	0.492804	0.305258	0.106443	1.5654	0.527973	0.00397594	1.06647	0.366873	0.00365003	1.80713	0.639786	0.0059741	0.568803	0.186346	0.00227022	0.989891	0.323222	0.0029888	-0.344118	0.338443	0.309264	0.777041	0.565558	0.173252	-0.142926	0.169828	0.400018	0.540259	0.292156	0.0680753	-0.867949	0.253833	0.000627654	-0.962238	0.434913	0.0298208	0.0306022	0.0128793	0.017498	0.0601703	0.0219846	0.00763882
2:179411665_a_g	rs2288327	0.716385	0.602834	0.234691	2.61914	1.03965	0.0137528	0.509949	0.304896	0.094419	1.5704	0.527957	0.0038661	1.09823	0.36652	0.00273209	1.81689	0.639767	0.00571972	0.589398	0.186148	0.00154395	0.996019	0.323212	0.00282317	-0.363331	0.33891	0.283695	0.772217	0.566127	0.176335	-0.145758	0.169595	0.390093	0.539685	0.292146	0.0683533	-0.894688	0.253459	0.000415692	-0.969075	0.434899	0.0287054	0.0313722	0.0128639	0.0147371	0.0603844	0.021984	0.00743324
2:201180023_c_t	rs3820888	0.755889	0.602172	0.20938	2.56387	1.04073	0.0159027	0.509228	0.30458	0.0945433	1.54073	0.52852	0.00459558	1.11471	0.365967	0.00231958	1.78099	0.640369	0.00675151	0.589457	0.185887	0.00151891	0.977508	0.323525	0.00337768	-0.341964	0.336739	0.30986	0.752076	0.566162	0.187785	-0.1474	0.169443	0.384352	0.529708	0.292467	0.0738212	-0.897159	0.253178	0.000394716	-0.963553	0.435374	0.0297719	0.0317436	0.0128513	0.0135089	0.0597712	0.0220066	0.0080931
2:26165528_c_t	rs7578393	0.588555	0.603401	0.329364	2.55517	1.04007	0.016185	0.428537	0.305138	0.160198	1.53369	0.528158	0.0047489	1.01872	0.366763	0.00547605	1.77626	0.640035	0.0068646	0.543736	0.186243	0.003506	0.97475	0.323337	0.00344609	-0.412418	0.335928	0.21956	0.747092	0.565759	0.190382	-0.182373	0.169755	0.282675	0.523361	0.292258	0.0770689	-0.860831	0.253598	0.00068762	-0.952306	0.435046	0.0315511	0.0286583	0.0128727	0.0259952	0.0590378	0.0219917	0.00882577
2:61470126_c_t	rs11125871	0.656522	0.60161	0.275152	2.70734	1.04217	0.0111649	0.467802	0.30427	0.124182	1.59994	0.529218	0.00334855	1.05758	0.3657	0.00382892	1.86306	0.64135	0.00474839	0.562513	0.18574	0.0024577	1.01641	0.324002	0.00238867	-0.384246	0.337302	0.25463	0.814563	0.56691	0.154613	-0.161877	0.169259	0.338875	0.550468	0.292838	0.0637347	-0.869926	0.252951	0.000583642	-1.01051	0.435988	0.023052	0.0300199	0.0128385	0.0193734	0.0624651	0.0220348	0.00580303
2:65284231_a_t	rs2540949	0.63194	0.604502	0.295844	2.59459	1.03973	0.0146368	0.461466	0.305699	0.13116	1.5564	0.527993	0.00418025	1.02346	0.367497	0.00535388	1.79384	0.639818	0.00633796	0.552804	0.186617	0.00305406	0.98507	0.323236	0.00312588	-0.375394	0.33986	0.269353	0.768355	0.565787	0.178226	-0.159043	0.170069	0.3497	0.535721	0.292166	0.070384	-0.855906	0.254096	0.000755955	-0.959147	0.434923	0.0303387	0.0291042	0.0128962	0.0240198	0.0597594	0.0219853	0.00804647
2:70106832_c_t	rs6747542	0.746341	0.6023	0.215289	2.57464	1.04081	0.0154896	0.50605	0.304642	0.0966878	1.54454	0.52856	0.00450351	1.1281	0.366118	0.00206134	1.76762	0.640462	0.00716542	0.596603	0.185961	0.0013356	0.970404	0.32357	0.00360848	-0.363098	0.338625	0.283597	0.774511	0.566745	0.175534	-0.156857	0.169457	0.354629	0.539759	0.292475	0.0686209	-0.913562	0.253256	0.000309446	-0.946179	0.435425	0.0327767	0.0325095	0.0128551	0.0114418	0.0590011	0.022009	0.00891733
2:86594487_a_g	rs72926475	0.695184	0.601152	0.24751	2.62011	1.04009	0.0137577	0.47675	0.304072	0.116908	1.57105	0.528197	0.0038675	1.05695	0.365432	0.00382399	1.83865	0.640041	0.0052089	0.558836	0.185617	0.00260649	1.00792	0.323359	0.00253788	-0.346275	0.335117	0.301466	0.752379	0.565793	0.187324	-0.149545	0.169153	0.376653	0.529441	0.292282	0.0737856	-0.858134	0.252796	0.000687374	-1.00445	0.435126	0.0235919	0.0302478	0.0128299	0.0183929	0.0611972	0.0219935	0.00672644
21:36119111_g_t	rs2834618	0.752555	0.603545	0.212438	2.68761	1.04233	0.0117573	0.513276	0.30527	0.0926885	1.60434	0.529326	0.00327289	1.13597	0.366977	0.00196493	1.88315	0.641595	0.00435073	0.603408	0.186369	0.00120496	1.0296	0.324099	0.00211636	-0.36218	0.33939	0.285904	0.780769	0.56744	0.17263	-0.155991	0.169846	0.358396	0.541076	0.292916	0.068369	-0.940315	0.25404	0.000214373	-1.02572	0.436211	0.0211933	0.0328372	0.0128841	0.0108137	0.0625045	0.0220421	0.00578895
22:26164079_c_t	rs133902	0.679548	0.601664	0.258709	2.66585	1.04227	0.0124242	0.486151	0.304297	0.110127	1.56626	0.52927	0.00404212	1.06248	0.365733	0.0036718	1.85433	0.641416	0.00494252	0.57024	0.185752	0.00214127	1.00228	0.324025	0.00272676	-0.366274	0.33832	0.278974	0.7816	0.56734	0.172104	-0.151042	0.169269	0.372221	0.530636	0.292859	0.0737046	-0.870368	0.252965	0.0005803	-1.00973	0.436016	0.0231632	0.0302824	0.0128405	0.0183565	0.0620148	0.0220387	0.0061575
3:12841804_a_g	rs7650482	0.782283	0.603377	0.194801	2.61092	1.03954	0.0140313	0.516131	0.30519	0.0908023	1.56168	0.527902	0.004054	1.12686	0.366832	0.00212731	1.81086	0.63968	0.00586859	0.594102	0.186318	0.00142937	0.990974	0.323172	0.0029548	-0.325561	0.336044	0.332644	0.769598	0.565488	0.177306	-0.144329	0.169769	0.395243	0.536139	0.292119	0.0701245	-0.917372	0.253766	0.000300309	-0.966681	0.434863	0.0290768	0.0329827	0.0128796	0.0104417	0.0602201	0.0219818	0.00758362
3:179172979_g_t	rs7612445	0.722981	0.601089	0.229059	2.57652	1.04115	0.01545	0.499623	0.304032	0.100316	1.53642	0.528745	0.00472228	1.09593	0.365353	0.00270297	1.78852	0.640673	0.0065567	0.583502	0.185579	0.00166526	0.975882	0.323689	0.00344385	-0.355505	0.336953	0.2914	0.756368	0.566366	0.185461	-0.150329	0.169126	0.374078	0.526289	0.292576	0.075774	-0.898804	0.252756	0.000376517	-0.956541	0.435597	0.0310305	0.0316687	0.012829	0.013567	0.0593651	0.0220166	0.00854376
3:194800853_c_t	rs60902112	0.684936	0.600865	0.254321	2.66773	1.04278	0.0124057	0.474378	0.303899	0.11853	1.59595	0.5295	0.00344043	1.07597	0.365212	0.00321748	1.83434	0.641675	0.00542212	0.570605	0.18549	0.00209656	1.00453	0.324128	0.00267816	-0.373637	0.337674	0.26851	0.80216	0.567265	0.16117	-0.162804	0.16906	0.33555	0.557597	0.293021	0.0606032	-0.891491	0.252644	0.000417689	-0.971092	0.436264	0.028869	0.0309982	0.0128238	0.0156387	0.0607526	0.0220503	0.00726083
3:24463235_c_t	rs73041705	0.69743	0.601051	0.245906	2.63716	1.04377	0.0134901	0.484268	0.303997	0.11116	1.56995	0.530029	0.00401003	1.07491	0.365348	0.00325923	1.84099	0.642405	0.00531314	0.570685	0.185564	0.00210215	1.00638	0.324523	0.00266278	-0.360534	0.337579	0.285521	0.766083	0.568299	0.181407	-0.153232	0.169105	0.364865	0.530705	0.293261	0.0740565	-0.883623	0.252708	0.00047119	-0.995428	0.436609	0.0253104	0.0308657	0.0128271	0.0161154	0.0612427	0.0220674	0.00686464
3:38771925_c_g	rs6790396	0.785557	0.602223	0.192088	2.53332	1.04076	0.0171564	0.518445	0.304617	0.0887632	1.53128	0.528543	0.00484105	1.11043	0.366059	0.00241762	1.78579	0.640426	0.00661557	0.582717	0.185937	0.00172469	0.984723	0.323555	0.00316411	-0.307433	0.328259	0.348986	0.71573	0.56616	0.20979	-0.131045	0.169454	0.439324	0.512617	0.292473	0.0834382	-0.876627	0.253237	0.000536796	-0.985385	0.435412	0.026374	0.0321638	0.0128527	0.012332	0.0593455	0.0220075	0.00853837
4:103890980_c_t	rs10006327	0.698342	0.60228	0.246253	2.6245	1.0408	0.013667	0.476476	0.304626	0.117786	1.57561	0.528549	0.00379278	1.07267	0.366099	0.00338953	1.82521	0.64045	0.00555976	0.56714	0.185939	0.00228731	1.00091	0.323557	0.00272464	-0.357372	0.338339	0.290852	0.768292	0.566705	0.178957	-0.157534	0.169454	0.352547	0.540444	0.292473	0.0682754	-0.885455	0.253252	0.000471697	-0.976026	0.435422	0.0277956	0.0308985	0.0128539	0.0162242	0.0606522	0.0220082	0.00724628
4:111699685_a_t	rs67249485	-0.0195985	0.707378	0.977897	1.9351	1.62996	0.23866	0.135416	0.356916	0.704387	1.41262	0.824607	0.0905238	0.689561	0.425961	0.105483	0.953782	0.986605	0.336592	0.364316	0.21723	0.0935234	0.582904	0.502149	0.249167	-0.662665	0.394126	0.0926949	0.975225	0.892104	0.277558	-0.320563	0.199301	0.107741	0.732896	0.45917	0.114354	-0.729793	0.299584	0.0148498	-0.339186	0.694148	0.626453	0.0168825	0.0151991	0.266672	0.0373174	0.0348632	0.28766
4:148937537_c_g	rs10213171	0.666372	0.602027	0.268346	2.58822	1.04043	0.0149376	0.456411	0.304507	0.133912	1.54028	0.528357	0.00459511	1.06396	0.366011	0.00365036	1.79631	0.640307	0.00630724	0.559861	0.185903	0.00259897	0.978904	0.32348	0.0033307	-0.380294	0.338011	0.260549	0.760645	0.565918	0.182672	-0.17004	0.16935	0.315343	0.526258	0.292344	0.0755623	-0.893828	0.253167	0.000414642	-0.970068	0.435233	0.0286658	0.0307027	0.0128514	0.0168921	0.0600179	0.0220015	0.00783242
4:81164723_c_t	rs1458038	0.67476	0.600977	0.261534	2.70318	1.04337	0.0113758	0.479061	0.303968	0.11502	1.58466	0.52987	0.00368654	1.07273	0.36526	0.00331515	1.84549	0.641929	0.0051761	0.572915	0.185525	0.00201464	0.998466	0.324315	0.00284811	-0.379877	0.336962	0.259591	0.823409	0.567533	0.150682	-0.160332	0.169089	0.343022	0.551558	0.293174	0.0635195	-0.894786	0.25266	0.000397906	-0.961099	0.436349	0.0305385	0.0308246	0.0128253	0.0162427	0.0613152	0.0220583	0.00677992
5:113737062_g_t	rs337705	0.70249	0.602828	0.243888	2.6167	1.03987	0.0138567	0.487022	0.304876	0.110167	1.56346	0.528068	0.00402532	1.07234	0.366461	0.00343138	1.81792	0.639875	0.00570131	0.570388	0.186113	0.00217854	0.994183	0.32327	0.00287634	-0.352911	0.338475	0.297111	0.767784	0.565998	0.178705	-0.150404	0.169597	0.37517	0.534806	0.292211	0.0708977	-0.874845	0.253482	0.000557877	-0.977197	0.435013	0.0274732	0.0307647	0.0128648	0.016785	0.0605227	0.0219886	0.00731612
5:137419989_c_t	rs2040862	0.787662	0.60625	0.193863	2.73228	1.04462	0.0106443	0.525419	0.306554	0.0865374	1.62033	0.530424	0.00304834	1.10403	0.368346	0.00272408	1.84403	0.642822	0.00526975	0.584208	0.187096	0.00179322	1.00638	0.324736	0.00267911	-0.299709	0.336622	0.373282	0.856806	0.568204	0.135465	-0.126923	0.170514	0.456663	0.57666	0.293476	0.0528504	-0.878513	0.254712	0.000562572	-0.95262	0.43676	0.0321499	0.0324156	0.0129292	0.0121702	0.0620287	0.0220791	0.00623656
5:142818123_a_g	rs6580277	0.725769	0.601223	0.227373	2.57356	1.04141	0.0155892	0.492713	0.304086	0.105166	1.55018	0.528852	0.00438661	1.09919	0.365456	0.0026321	1.78348	0.640874	0.00671951	0.581249	0.185619	0.0017397	0.980459	0.323767	0.00330983	-0.355286	0.337148	0.291976	0.757281	0.56651	0.185048	-0.154764	0.16916	0.360244	0.535173	0.292643	0.0711166	-0.900951	0.252793	0.000365269	-0.952612	0.435672	0.0317358	0.0318446	0.012831	0.01307	0.0590697	0.0220204	0.00887521
5:168386089_a_g	rs12188351	0.730326	0.600537	0.223938	2.55444	1.04009	0.0162169	0.498323	0.303742	0.100878	1.5337	0.528179	0.00475011	1.09249	0.365	0.00276154	1.79147	0.639996	0.00641863	0.57977	0.185392	0.00176445	0.980687	0.323332	0.00326325	-0.346433	0.328309	0.291332	0.734467	0.56578	0.19792	-0.148618	0.168965	0.379086	0.519816	0.292264	0.0790598	-0.892232	0.252473	0.000409377	-0.968238	0.435043	0.0288906	0.031656	0.0128159	0.0135089	0.059242	0.021992	0.00860452
5:172670745_g_t	rs6891790	0.759788	0.601954	0.206875	2.55842	1.04059	0.0161062	0.511355	0.304465	0.093051	1.53766	0.528446	0.0046681	1.10717	0.365917	0.00248019	1.78863	0.640338	0.00652657	0.585739	0.185852	0.00162357	0.98121	0.323503	0.00326309	-0.330065	0.333645	0.322531	0.738353	0.566054	0.195796	-0.140983	0.169366	0.405172	0.522305	0.292417	0.0778144	-0.8974	0.25308	0.000391256	-0.963241	0.43531	0.0298001	0.0321571	0.0128459	0.0123042	0.0593215	0.0220033	0.00855195
6:122403559_a_g	rs13195459	0.795741	0.604393	0.187974	2.6402	1.03972	0.0130443	0.525083	0.305686	0.0858471	1.57404	0.527992	0.00379079	1.1187	0.367467	0.00233182	1.82271	0.639817	0.00557715	0.589063	0.186642	0.00159884	0.995698	0.323237	0.00283357	-0.305496	0.334458	0.361029	0.787078	0.565575	0.167841	-0.131216	0.170023	0.440259	0.543256	0.292164	0.0665988	-0.897348	0.254167	0.000414704	-0.969713	0.434926	0.0286132	0.0327828	0.012898	0.0110316	0.0607481	0.0219854	0.00710188
6:149399100_g_t	rs117984853	0.716244	0.602305	0.234372	2.62984	1.04021	0.0134334	0.504111	0.304629	0.0979586	1.58018	0.528239	0.00367839	1.10145	0.366095	0.00262424	1.82836	0.640123	0.00545965	0.589112	0.185941	0.00153342	1.00368	0.323387	0.00264234	-0.367535	0.338759	0.277946	0.771656	0.566449	0.176889	-0.151365	0.169493	0.371831	0.541795	0.29231	0.0674526	-0.912537	0.253276	0.000314647	-0.983321	0.435134	0.0265873	0.0318627	0.0128535	0.0131782	0.0609136	0.0219953	0.0069783
6:16415751_a_g	rs73366713	NA	NA	NA	NA	NA	NA	0.407055	0.30465	0.181503	1.54211	0.527946	0.00451923	NA	NA	NA	NA	NA	NA	NA	NA	NA	NA	NA	NA	-0.419221	0.33198	0.206665	0.757469	0.565531	0.184189	-0.178695	0.169477	0.291704	0.530922	0.292141	0.0728624	NA	NA	NA	NA	NA	NA	NA	NA	NA	NA	NA	NA
6:18210109_a_g	rs34969716	0.80755	0.605672	0.182429	2.69645	1.04131	0.0114168	0.53495	0.306335	0.0807603	1.60236	0.5288	0.00328008	1.16787	0.368395	0.00152357	1.87977	0.640936	0.00437943	0.613456	0.18708	0.00104134	1.02203	0.323778	0.00225116	-0.337941	0.339463	0.319484	0.792459	0.566374	0.165577	-0.144279	0.170358	0.397043	0.546376	0.292588	0.0654644	-0.914969	0.254707	0.000327849	-0.985009	0.435576	0.0264846	0.033323	0.012926	0.00993803	0.0619534	0.0220182	0.00616054
6:36647289_a_g	rs3176326	0.703328	0.601481	0.242272	2.6139	1.0403	0.013993	0.474928	0.304206	0.118475	1.57398	0.528282	0.00381025	1.0871	0.365646	0.00294812	1.80837	0.640171	0.00597018	0.5727	0.18571	0.00204353	0.994058	0.323416	0.00289166	-0.365898	0.338211	0.279313	0.774074	0.566453	0.175555	-0.16439	0.169223	0.33133	0.54555	0.292327	0.065628	-0.896913	0.252939	0.000391168	-0.963673	0.435218	0.0296953	0.0311733	0.0128367	0.0151631	0.0602858	0.0219976	0.00756218
7:116191301_a_c	rs11773845	0.607243	0.61045	0.31986	2.5175	1.04819	0.0186352	0.485649	0.308672	0.115638	1.57392	0.532241	0.00406727	0.994	0.370708	0.00733238	1.70773	0.644947	0.00975439	0.545963	0.188234	0.00372627	0.959906	0.325736	0.00420428	-0.363781	0.343455	0.289518	0.78212	0.570787	0.174395	-0.126086	0.171821	0.463054	0.578997	0.294573	0.0527781	-0.809617	0.256384	0.00158949	-0.871157	0.438129	0.0502356	0.0274933	0.0130156	0.0346574	0.056242	0.0221502	0.0130514
7:128417044_g_t	rs55985730	0.731326	0.601647	0.22416	2.64156	1.04	0.013022	0.497277	0.304278	0.102199	1.57525	0.528123	0.00377354	1.09757	0.365786	0.00269479	1.82541	0.640014	0.00552415	0.580409	0.185766	0.00178161	0.997035	0.323328	0.00280591	-0.348953	0.336667	0.299971	0.785724	0.565705	0.168661	-0.149887	0.169237	0.375797	0.543095	0.292228	0.0667358	-0.882122	0.252933	0.000487426	-0.961224	0.435029	0.030031	0.031144	0.0128404	0.0152889	0.0603917	0.0219912	0.007445
7:14372009_a_g	rs55734480	0.666688	0.600971	0.267278	2.72747	1.04334	0.0106844	0.468733	0.30397	0.123064	1.6165	0.529882	0.00308583	1.05879	0.365262	0.00374692	1.88839	0.641943	0.00426844	0.562261	0.185525	0.00244033	1.03101	0.324314	0.00210183	-0.373891	0.337733	0.268268	0.80507	0.567523	0.159862	-0.159563	0.169092	0.34535	0.549373	0.293191	0.0645678	-0.877252	0.252675	0.000516871	-1.01471	0.436433	0.0226398	0.0302472	0.0128258	0.0183585	0.0630581	0.0220608	0.0054268
7:150661409_a_g	rs7789146	0.67272	0.601433	0.263342	2.64527	1.04027	0.0129226	0.460884	0.304197	0.129752	1.58864	0.528276	0.00351084	1.04245	0.365618	0.00435542	1.85446	0.640154	0.00485926	0.548685	0.185706	0.00313085	1.01885	0.323413	0.00229439	-0.355748	0.337449	0.291778	0.763236	0.565895	0.181185	-0.15651	0.16921	0.354996	0.537206	0.292318	0.0697668	-0.855089	0.252874	0.000720976	-1.00776	0.435176	0.0231662	0.0297325	0.0128348	0.020528	0.0617493	0.0219965	0.00627458
7:28415827_a_g	rs6462079	0.641273	0.602425	0.287108	2.64469	1.03982	0.0129041	0.451482	0.304695	0.138407	1.58005	0.528044	0.00366917	1.05133	0.366252	0.00409816	1.82732	0.63985	0.00546596	0.556151	0.18602	0.00279223	1.00064	0.323258	0.00270801	-0.393293	0.337119	0.24336	0.786658	0.565637	0.168111	-0.172015	0.169475	0.310114	0.544836	0.292195	0.0658551	-0.897533	0.25332	0.00039549	-0.965959	0.43499	0.0292397	0.0306691	0.0128569	0.0170597	0.0605544	0.0219876	0.00728423
7:74134911_c_t	rs35005436	0.674526	0.602533	0.262934	2.60771	1.03964	0.0141537	0.478325	0.304738	0.116502	1.56176	0.52795	0.0040554	1.09841	0.366317	0.00271297	1.81703	0.639756	0.00571552	0.586107	0.186051	0.00163126	0.995099	0.323208	0.00284699	-0.404493	0.335655	0.22817	0.761338	0.565535	0.181985	-0.173664	0.169515	0.305612	0.532243	0.292143	0.0721679	-0.930408	0.253365	0.000240469	-0.978175	0.434896	0.0272828	0.0318322	0.0128577	0.0132966	0.0605108	0.0219837	0.00731458
8:124551975_a_g	rs62521286	0.695969	0.601263	0.247063	2.61448	1.03958	0.0139092	0.481636	0.304117	0.113258	1.56312	0.527923	0.00402326	1.09085	0.365568	0.00284512	1.81504	0.639717	0.00576321	0.578597	0.185676	0.00183222	0.993069	0.323189	0.0028995	-0.374883	0.337812	0.267112	0.769739	0.565505	0.17724	-0.162387	0.169147	0.33704	0.535578	0.292128	0.0704211	-0.892703	0.2528	0.000413573	-0.968608	0.434874	0.0287712	0.0310525	0.0128334	0.0155349	0.0603127	0.0219827	0.00749763
8:141740868_a_c	rs6994744	0.707064	0.601166	0.239533	2.61226	1.04438	0.0144171	0.491573	0.304064	0.105948	1.55032	0.530392	0.00449298	1.09556	0.365425	0.00271726	1.77906	0.642827	0.00701416	0.583812	0.185608	0.00165854	0.967226	0.324758	0.00383544	-0.370188	0.338045	0.27348	0.798092	0.568051	0.163855	-0.158269	0.169141	0.349417	0.547963	0.293457	0.0654811	-0.911563	0.252774	0.000310672	-0.909896	0.436971	0.0405535	0.0317608	0.0128302	0.0133063	0.0586397	0.022084	0.00955901
8:17913970_a_g	rs7508	0.747011	0.601882	0.214559	2.57124	1.04055	0.0155965	0.505921	0.304435	0.0965452	1.54315	0.528427	0.00452826	1.11874	0.365852	0.00222888	1.77638	0.640298	0.00688317	0.592314	0.185825	0.00143521	0.97428	0.323487	0.00347518	-0.353274	0.337741	0.295564	0.762687	0.566197	0.181726	-0.152818	0.169357	0.366876	0.534639	0.292412	0.0711743	-0.910465	0.253088	0.000321381	-0.949411	0.435315	0.0321598	0.0319935	0.0128447	0.0127459	0.0594839	0.0220026	0.00837809
8:21821778_g_t	rs7834729	0.684356	0.602555	0.256059	2.60743	1.03992	0.0141895	0.471143	0.304775	0.122135	1.55701	0.528097	0.00417342	1.068	0.366391	0.0035577	1.80444	0.639966	0.00605939	0.563533	0.186099	0.00246071	0.985844	0.323312	0.00311031	-0.367408	0.338787	0.278151	0.771281	0.566268	0.17696	-0.160096	0.169506	0.344921	0.535425	0.292217	0.0705841	-0.884501	0.253429	0.000482771	-0.964505	0.43502	0.0294871	0.0306534	0.0128615	0.0171563	0.060092	0.0219899	0.00772883
9:139094773_a_g	rs2274115	0.709131	0.600986	0.238021	2.59898	1.04342	0.0148142	0.492501	0.303966	0.105179	1.54331	0.529863	0.00462936	1.09769	0.365284	0.00265549	1.76932	0.642063	0.0072506	0.583132	0.185535	0.00167237	0.967486	0.324366	0.00378625	-0.371064	0.337916	0.272163	0.796705	0.567554	0.164215	-0.157097	0.169089	0.352848	0.541713	0.293176	0.0682906	-0.907097	0.252685	0.000330899	-0.923555	0.436488	0.037505	0.0315646	0.0128262	0.0138572	0.0591241	0.0220628	0.00894096
9:97713459_a_c	rs10821415	0.580351	0.605679	0.337971	2.54887	1.04045	0.0164783	0.413359	0.306344	0.177231	1.52439	0.528362	0.00501195	1.01978	0.36817	0.00560802	1.77617	0.640296	0.00688934	0.536148	0.18699	0.00414052	0.9701	0.323471	0.00360864	-0.420173	0.33769	0.213406	0.741972	0.565944	0.193551	-0.189403	0.170363	0.26624	0.518989	0.292357	0.0796235	-0.874773	0.254575	0.000589903	-0.9594	0.435197	0.0303977	0.0291982	0.0129247	0.0238769	0.0592896	0.0220002	0.00857712
All	NA	0.694495	0.600244	0.247264	2.61473	1.03954	0.0138712	0.480788	0.303597	0.113277	1.56325	0.5279	0.00400636	1.08027	0.364834	0.00306655	1.81215	0.639679	0.00581912	0.573211	0.185307	0.00197943	0.991662	0.323171	0.00292551	-0.368398	0.335525	0.272216	0.7718	0.565485	0.176035	-0.158793	0.168888	0.347102	0.536754	0.292117	0.0697636	-0.892028	0.252378	0.00040857	-0.968461	0.434858	0.0287531	0.0310203	0.0128104	0.0154565	0.0603147	0.0219817	0.00747484
[truncated: 6 more columns]
